# Supplementary material for: The deepwater oxygen deficit in stratified shallow seas is mediated by diapycnal mixing
Source: Nat Commun. 2024 Apr 11;15:3136. doi: 10.1038/s41467-024-47548-2 (PMC11009404; doi:10.1038/s41467-024-47548-2)
Supplement: Supplementary file 2 — Source Data [file 41467_2024_47548_MOESM2_ESM.zip]

Archive with 1 entries (1 files):
- Source Data_NCMMS_23_40695A.txt
