# Supplementary material for: The deepwater oxygen deficit in stratified shallow seas is mediated by diapycnal mixing
Source: Nat Commun. 2024 Apr 11;15:3136. doi: 10.1038/s41467-024-47548-2 (PMC11009404; doi:10.1038/s41467-024-47548-2)
Supplement: Supplementary file 2 — Source Data [file 41467_2024_47548_MOESM2_ESM.zip › Source Data_NCMMS_23_40695A.txt]

Figure 1

Data 1: Longitude 
-12.975000	-12.925000	-12.875000	-12.825000	-12.775000	-12.725000	-12.675000	-12.625000	-12.575000	-12.525000	-12.475000	-12.425000	-12.375000	-12.325000	-12.275000	-12.225000	-12.175000	-12.125000	-12.075000	-12.025000	-11.975000	-11.925000	-11.875000	-11.825000	-11.775000	-11.725000	-11.675000	-11.625000	-11.575000	-11.525000	-11.475000	-11.425000	-11.375000	-11.325000	-11.275000	-11.225000	-11.175000	-11.125000	-11.075000	-11.025000	-10.975000	-10.925000	-10.875000	-10.825000	-10.775000	-10.725000	-10.675000	-10.625000	-10.575000	-10.525000	-10.475000	-10.425000	-10.375000	-10.325000	-10.275000	-10.225000	-10.175000	-10.125000	-10.075000	-10.025000	-9.9750004	-9.9250002	-9.8750000	-9.8249998	-9.7749996	-9.7250004	-9.6750002	-9.6250000	-9.5749998	-9.5249996	-9.4750004	-9.4250002	-9.3750000	-9.3249998	-9.2749996	-9.2250004	-9.1750002	-9.1250000	-9.0749998	-9.0249996	-8.9750004	-8.9250002	-8.8750000	-8.8249998	-8.7749996	-8.7250004	-8.6750002	-8.6250000	-8.5749998	-8.5249996	-8.4750004	-8.4250002	-8.3750000	-8.3249998	-8.2749996	-8.2250004	-8.1750002	-8.1250000	-8.0749998	-8.0249996	-7.9749999	-7.9250002	-7.8750000	-7.8249998	-7.7750001	-7.7249999	-7.6750002	-7.6250000	-7.5749998	-7.5250001	-7.4749999	-7.4250002	-7.3750000	-7.3249998	-7.2750001	-7.2249999	-7.1750002	-7.1250000	-7.0749998	-7.0250001	-6.9749999	-6.9250002	-6.8750000	-6.8249998	-6.7750001	-6.7249999	-6.6750002	-6.6250000	-6.5749998	-6.5250001	-6.4749999	-6.4250002	-6.3750000	-6.3249998	-6.2750001	-6.2249999	-6.1750002	-6.1250000	-6.0749998	-6.0250001	-5.9749999	-5.9250002	-5.8750000	-5.8249998	-5.7750001	-5.7249999	-5.6750002	-5.6250000	-5.5749998	-5.5250001	-5.4749999	-5.4250002	-5.3750000	-5.3249998	-5.2750001	-5.2249999	-5.1750002	-5.1250000	-5.0749998	-5.0250001	-4.9749999	-4.9250002	-4.8750000	-4.8249998	-4.7750001	-4.7249999	-4.6750002	-4.6250000	-4.5749998	-4.5250001	-4.4749999	-4.4250002	-4.3750000	-4.3249998	-4.2750001	-4.2249999	-4.1750002	-4.1250000	-4.0749998	-4.0250001	-3.9749999	-3.9250000	-3.8750000	-3.8250000	-3.7750001	-3.7249999	-3.6750000	-3.6250000	-3.5750000	-3.5250001	-3.4749999	-3.4250000	-3.3750000	-3.3250000	-3.2750001	-3.2249999	-3.1750000	-3.1250000	-3.0750000	-3.0250001	-2.9749999	-2.9250000	-2.8750000	-2.8250000	-2.7750001	-2.7249999	-2.6750000	-2.6250000	-2.5750000	-2.5250001	-2.4749999	-2.4250000	-2.3750000	-2.3250000	-2.2750001	-2.2249999	-2.1750000	-2.1250000	-2.0750000	-2.0250001	-1.9750000	-1.9250000	-1.8750000	-1.8250000	-1.7750000	-1.7250000	-1.6750000	-1.6250000	-1.5750000	-1.5250000	-1.4750000	-1.4250000	-1.3750000	-1.3250000	-1.2750000	-1.2250000	-1.1750000	-1.1250000	-1.0750000	-1.0250000	-0.97500002	-0.92500001	-0.87500000	-0.82499999	-0.77499998	-0.72500002	-0.67500001	-0.62500000	-0.57499999	-0.52499998	-0.47499999	-0.42500001	-0.37500000	-0.32499999	-0.27500001	-0.22499999	-0.17500000	-0.12500000	-0.075000003	-0.025000000	0.025000000	0.075000003	0.12500000	0.17500000	0.22499999	0.27500001	0.32499999	0.37500000	0.42500001	0.47499999	0.52499998	0.57499999	0.62500000	0.67500001	0.72500002	0.77499998	0.82499999	0
.87500000	0.92500001	0.97500002	1.0250000	1.0750000	1.1250000	1.1750000	1.2250000	1.2750000	1.3250000	1.3750000	1.4250000	1.4750000	1.5250000	1.5750000	1.6250000	1.6750000	1.7250000	1.7750000	1.8250000	1.8750000	1.9250000	1.9750000	2.0250001	2.0750000	2.1250000	2.1750000	2.2249999	2.2750001	2.3250000	2.3750000	2.4250000	2.4749999	2.5250001	2.5750000	2.6250000	2.6750000	2.7249999	2.7750001	2.8250000	2.8750000	2.9250000	2.9749999	3.0250001	3.0750000	3.1250000	3.1750000	3.2249999	3.2750001	3.3250000	3.3750000	3.4250000	3.4749999	3.5250001	3.5750000	3.6250000	3.6750000	3.7249999	3.7750001	3.8250000	3.8750000	3.9250000	3.9749999	4.0250001	4.0749998	4.1250000	4.1750002	4.2249999	4.2750001	4.3249998	4.3750000	4.4250002	4.4749999	4.5250001	4.5749998	4.6250000	4.6750002	4.7249999	4.7750001	4.8249998	4.8750000	4.9250002	4.9749999

Data2: Latitude 
48.025002	48.075001	48.125000	48.174999	48.224998	48.275002	48.325001	48.375000	48.424999	48.474998	48.525002	48.575001	48.625000	48.674999	48.724998	48.775002	48.825001	48.875000	48.924999	48.974998	49.025002	49.075001	49.125000	49.174999	49.224998	49.275002	49.325001	49.375000	49.424999	49.474998	49.525002	49.575001	49.625000	49.674999	49.724998	49.775002	49.825001	49.875000	49.924999	49.974998	50.025002	50.075001	50.125000	50.174999	50.224998	50.275002	50.325001	50.375000	50.424999	50.474998	50.525002	50.575001	50.625000	50.674999	50.724998	50.775002	50.825001	50.875000	50.924999	50.974998	51.025002	51.075001	51.125000	51.174999	51.224998	51.275002	51.325001	51.375000	51.424999	51.474998	51.525002	51.575001	51.625000	51.674999	51.724998	51.775002	51.825001	51.875000	51.924999	51.974998	52.025002	52.075001	52.125000	52.174999	52.224998	52.275002	52.325001	52.375000	52.424999	52.474998	52.525002	52.575001	52.625000	52.674999	52.724998	52.775002	52.825001	52.875000	52.924999	52.974998	53.025002	53.075001	53.125000	53.174999	53.224998	53.275002	53.325001	53.375000	53.424999	53.474998	53.525002	53.575001	53.625000	53.674999	53.724998	53.775002	53.825001	53.875000	53.924999	53.974998	54.025002	54.075001	54.125000	54.174999	54.224998	54.275002	54.325001	54.375000	54.424999	54.474998	54.525002	54.575001	54.625000	54.674999	54.724998	54.775002	54.825001	54.875000	54.924999	54.974998	55.025002	55.075001	55.125000	55.174999	55.224998	55.275002	55.325001	55.375000	55.424999	55.474998	55.525002	55.575001	55.625000	55.674999	55.724998	55.775002	55.825001	55.875000	55.924999	55.974998	56.025002	56.075001	56.125000	56.174999	56.224998	56.275002	56.325001	56.375000	56.424999	56.474998	56.525002	56.575001	56.625000	56.674999	56.724998	56.775002	56.825001	56.875000	56.924999	56.974998	57.025002	57.075001	57.125000	57.174999	57.224998	57.275002	57.325001	57.375000	57.424999	57.474998	57.525002	57.575001	57.625000	57.674999	57.724998	57.775002	57.825001	57.875000	57.924999	57.974998	58.025002	58.075001	58.125000	58.174999	58.224998	58.275002	58.325001	58.375000	58.424999	58.474998	58.525002	58.575001	58.625000	58.674999	58.724998	58.775002	58.825001	58.875000	58.924999	58.974998	59.025002	59.075001	59.125000	59.174999	59.224998	59.275002	59.325001	59.375000	59.424999	59.474998	59.525002	59.575001	59.625000	59.674999	59.724998	59.775002	59.825001	59.875000	59.924999	59.974998

Data3: Sea surface temperature
15.159998	15.219995	15.260004	15.290003	15.329981	15.369989	15.429987	15.489985	15.519983	15.519983	15.510004	15.519983	15.540003	15.559992	15.570002	15.570002	15.559992	15.549982	15.559992	15.559992	15.559992	15.549982	15.529993	15.519983	15.489985	15.450006	15.399988	15.359980	15.339991	15.359980	15.399988	15.469995	15.540003	15.600000	15.649988	15.679987	15.719995	15.749994	15.790003	15.829981	15.850000	15.859980	15.859980	15.869989	15.879999	15.899988	15.909998	15.920008	15.920008	15.939997	15.980005	15.989985	15.980005	15.920008	15.839991	15.739985	15.649988	15.600000	15.589991	15.600000	15.609980	15.609980	15.609980	15.589991	15.559992	15.529993	15.489985	15.459986	15.429987	15.399988	15.379999	15.359980	15.320002	15.290003	15.249994	15.209986	15.179987	15.179987	15.219995	15.279993	15.329981	15.369989	15.369989	15.339991	15.290003	15.239985	15.200006	15.189997	15.200006	15.230005	15.260004	15.290003	15.309992	15.320002	15.309992	15.299982	15.299982	15.290003	15.269983	15.249994	15.200006	15.129999	15.070002	15.029993	15.029993	15.070002	15.119989	15.170008	15.159998	15.070002	14.879999	14.709986	14.570002	14.540003	14.629999	14.790003	14.959986	15.089991	15.149988	15.179987	15.200006	15.219995	15.260004	15.290003	15.299982	15.309992	15.299982	15.279993	15.249994	15.230005	15.209986	15.200006	15.189997	15.189997	15.200006	15.219995	15.230005	15.239985	15.249994	15.260004	15.290003	15.309992	15.329981	15.339991	15.359980	15.379999	15.429987	15.489985	15.559992	15.600000	15.600000	15.540003	15.429987	15.320002	15.249994	15.239985	15.290003	15.369989	15.429987	15.459986	15.439997	15.399988	15.339991	15.260004	15.179987	15.070002	14.929987	14.809992	14.709986	14.649988	14.619989	14.619989	14.640009	14.649988	14.659998	14.629999	14.589991	14.519983	14.439997	14.359980	14.279993	14.200006	14.119989	14.040003	13.959986	13.879999	13.809992	13.749994	13.700006	13.659998	13.629999	13.609980	13.600000	13.609980	13.619989	13.640009	13.670008	13.689997	13.700006	13.709986	13.719995	13.709986	13.700006	13.689997	13.679987	13.659998	13.649988	13.640009	13.619989	13.600000	13.579981	13.559992	13.540003	13.519983	13.510004	13.489985	13.480005	13.469995	13.450006	13.429987	13.399988	13.369989	13.339991	13.299982	13.249994	13.209986	13.170008	13.119989	13.070002	13.019983	12.969995	12.929987	12.899988	12.869989	12.859980	12.839991	12.829981	12.809992	12.790003	12.760004
15.159998	15.219995	15.279993	15.320002	15.359980	15.399988	15.439997	15.469995	15.480005	15.480005	15.480005	15.499994	15.529993	15.570002	15.589991	15.589991	15.579981	15.559992	15.549982	15.540003	15.529993	15.519983	15.519983	15.519983	15.519983	15.489985	15.439997	15.399988	15.379999	15.390009	15.429987	15.489985	15.549982	15.600000	15.640009	15.659998	15.689997	15.719995	15.760004	15.799982	15.829981	15.859980	15.879999	15.890009	15.920008	15.939997	15.950006	15.950006	15.950006	15.969995	15.999994	16.010004	15.989985	15.929987	15.839991	15.739985	15.659998	15.609980	15.609980	15.619989	15.629999	15.629999	15.619989	15.589991	15.559992	15.529993	15.499994	15.469995	15.450006	15.429987	15.420008	15.399988	15.359980	15.309992	15.260004	15.209986	15.179987	15.170008	15.209986	15.269983	15.329981	15.369989	15.369989	15.350000	15.299982	15.260004	15.230005	15.219995	15.230005	15.260004	15.290003	15.320002	15.339991	15.350000	15.350000	15.339991	15.320002	15.299982	15.279993	15.239985	15.189997	15.119989	15.059992	15.019983	15.019983	15.049982	15.089991	15.119989	15.100000	14.989985	14.809992	14.640009	14.529993	14.510004	14.609980	14.790003	14.980005	15.109980	15.159998	15.170008	15.170008	15.189997	15.219995	15.249994	15.269983	15.269983	15.269983	15.249994	15.219995	15.200006	15.179987	15.159998	15.149988	15.149988	15.159998	15.179987	15.200006	15.219995	15.230005	15.249994	15.269983	15.299982	15.320002	15.329981	15.350000	15.379999	15.420008	15.489985	15.549982	15.589991	15.579981	15.510004	15.399988	15.290003	15.209986	15.200006	15.249994	15.320002	15.379999	15.409998	15.409998	15.379999	15.329981	15.260004	15.170008	15.040003	14.879999	14.749994	14.659998	14.609980	14.600000	14.609980	14.640009	14.670008	14.679987	14.670008	14.619989	14.549982	14.459986	14.379999	14.290003	14.209986	14.119989	14.040003	13.959986	13.879999	13.809992	13.749994	13.700006	13.649988	13.619989	13.600000	13.589991	13.600000	13.619989	13.640009	13.670008	13.689997	13.709986	13.719995	13.719995	13.719995	13.709986	13.700006	13.679987	13.670008	13.649988	13.640009	13.619989	13.600000	13.579981	13.559992	13.540003	13.519983	13.499994	13.489985	13.480005	13.469995	13.450006	13.429987	13.399988	13.369989	13.339991	13.299982	13.260004	13.219995	13.170008	13.119989	13.070002	13.029993	12.980005	12.939997	12.899988	12.879999	12.859980	12.839991	12.829981	12.809992	12.779993	12.749994
15.159998	15.239985	15.320002	15.369989	15.399988	15.420008	15.450006	15.459986	15.459986	15.439997	15.450006	15.480005	15.529993	15.579981	15.609980	15.619989	15.600000	15.570002	15.549982	15.529993	15.510004	15.499994	15.510004	15.529993	15.540003	15.529993	15.489985	15.450006	15.420008	15.420008	15.439997	15.489985	15.549982	15.589991	15.619989	15.640009	15.659998	15.689997	15.730005	15.769983	15.809992	15.850000	15.890009	15.920008	15.950006	15.969995	15.980005	15.969995	15.959986	15.969995	15.989985	15.999994	15.969995	15.909998	15.820002	15.730005	15.659998	15.619989	15.629999	15.649988	15.659998	15.649988	15.629999	15.600000	15.559992	15.529993	15.499994	15.480005	15.459986	15.459986	15.450006	15.429987	15.390009	15.339991	15.279993	15.209986	15.170008	15.159998	15.189997	15.260004	15.329981	15.369989	15.369989	15.350000	15.309992	15.269983	15.249994	15.249994	15.269983	15.290003	15.329981	15.359980	15.379999	15.379999	15.379999	15.369989	15.350000	15.320002	15.279993	15.239985	15.179987	15.109980	15.049982	14.999994	14.989985	14.999994	15.029993	15.040003	14.999994	14.890009	14.719995	14.570002	14.480005	14.480005	14.549982	14.760004	14.969995	15.100000	15.159998	15.159998	15.149988	15.149988	15.179987	15.209986	15.230005	15.239985	15.239985	15.219995	15.200006	15.179987	15.159998	15.140009	15.129999	15.129999	15.140009	15.159998	15.179987	15.200006	15.209986	15.239985	15.260004	15.290003	15.309992	15.329981	15.339991	15.369989	15.420008	15.480005	15.549982	15.579981	15.570002	15.489985	15.359980	15.249994	15.170008	15.149988	15.179987	15.239985	15.320002	15.369989	15.379999	15.359980	15.320002	15.260004	15.159998	14.999994	14.809992	14.640009	14.549982	14.510004	14.529993	14.570002	14.629999	14.670008	14.700006	14.689997	14.649988	14.579981	14.480005	14.390009	14.299982	14.209986	14.119989	14.040003	13.950006	13.879999	13.809992	13.739985	13.689997	13.649988	13.609980	13.589991	13.589991	13.589991	13.609980	13.640009	13.670008	13.700006	13.719995	13.730005	13.730005	13.730005	13.709986	13.700006	13.689997	13.670008	13.649988	13.640009	13.619989	13.600000	13.579981	13.559992	13.540003	13.519983	13.499994	13.489985	13.480005	13.459986	13.450006	13.429987	13.399988	13.369989	13.339991	13.299982	13.260004	13.219995	13.179987	13.129999	13.079981	13.029993	12.980005	12.939997	12.899988	12.879999	12.859980	12.839991	12.829981	12.809992	12.779993	12.739985
15.170008	15.260004	15.350000	15.399988	15.429987	15.450006	15.450006	15.450006	15.429987	15.409998	15.429987	15.469995	15.529993	15.600000	15.640009	15.640009	15.619989	15.579981	15.549982	15.510004	15.489985	15.480005	15.489985	15.519983	15.559992	15.559992	15.529993	15.489985	15.459986	15.439997	15.459986	15.489985	15.540003	15.570002	15.589991	15.609980	15.629999	15.649988	15.689997	15.739985	15.790003	15.850000	15.899988	15.939997	15.980005	15.989985	15.989985	15.969995	15.959986	15.959986	15.980005	15.980005	15.959986	15.890009	15.809992	15.719995	15.649988	15.629999	15.640009	15.670008	15.679987	15.670008	15.640009	15.589991	15.549982	15.519983	15.489985	15.480005	15.469995	15.480005	15.480005	15.459986	15.420008	15.359980	15.290003	15.209986	15.159998	15.140009	15.170008	15.239985	15.309992	15.350000	15.369989	15.350000	15.309992	15.279993	15.269983	15.279993	15.299982	15.329981	15.359980	15.390009	15.409998	15.409998	15.409998	15.399988	15.369989	15.329981	15.290003	15.239985	15.170008	15.100000	15.029993	14.980005	14.950006	14.939997	14.950006	14.920008	14.859980	14.730005	14.570002	14.439997	14.379999	14.369989	14.429987	14.670008	14.929987	15.089991	15.140009	15.140009	15.119989	15.119989	15.140009	15.159998	15.189997	15.209986	15.209986	15.209986	15.189997	15.159998	15.140009	15.119989	15.109980	15.109980	15.129999	15.149988	15.170008	15.189997	15.209986	15.230005	15.260004	15.279993	15.309992	15.320002	15.329981	15.359980	15.409998	15.480005	15.540003	15.570002	15.549982	15.469995	15.329981	15.209986	15.129999	15.089991	15.109980	15.159998	15.260004	15.320002	15.339991	15.339991	15.309992	15.239985	15.100000	14.890009	14.659998	14.499994	14.420008	14.409998	14.450006	14.519983	14.600000	14.659998	14.700006	14.700006	14.659998	14.589991	14.499994	14.399988	14.299982	14.209986	14.119989	14.040003	13.950006	13.869989	13.799982	13.739985	13.689997	13.640009	13.609980	13.589991	13.579981	13.589991	13.609980	13.640009	13.670008	13.700006	13.719995	13.739985	13.739985	13.730005	13.719995	13.709986	13.689997	13.679987	13.659998	13.640009	13.619989	13.600000	13.579981	13.559992	13.529993	13.510004	13.499994	13.480005	13.469995	13.459986	13.439997	13.429987	13.399988	13.369989	13.339991	13.299982	13.260004	13.219995	13.179987	13.129999	13.079981	13.029993	12.980005	12.939997	12.899988	12.879999	12.850000	12.839991	12.820002	12.799982	12.769983	12.739985
15.179987	15.279993	15.379999	15.439997	15.459986	15.459986	15.450006	15.429987	15.409998	15.399988	15.420008	15.469995	15.540003	15.600000	15.649988	15.659998	15.629999	15.589991	15.540003	15.499994	15.469995	15.459986	15.480005	15.519983	15.570002	15.579981	15.570002	15.529993	15.489985	15.469995	15.469995	15.489985	15.529993	15.559992	15.570002	15.579981	15.600000	15.619989	15.659998	15.709986	15.769983	15.839991	15.909998	15.969995	15.999994	15.999994	15.989985	15.969995	15.950006	15.950006	15.950006	15.950006	15.920008	15.859980	15.779993	15.689997	15.640009	15.640009	15.659998	15.700006	15.709986	15.689997	15.640009	15.589991	15.540003	15.499994	15.480005	15.469995	15.480005	15.489985	15.499994	15.489985	15.450006	15.379999	15.299982	15.209986	15.149988	15.119989	15.149988	15.219995	15.290003	15.339991	15.359980	15.339991	15.320002	15.290003	15.279993	15.299982	15.320002	15.359980	15.390009	15.409998	15.429987	15.439997	15.429987	15.420008	15.390009	15.350000	15.299982	15.239985	15.170008	15.089991	15.010004	14.939997	14.890009	14.859980	14.829981	14.779993	14.689997	14.559992	14.420008	14.299982	14.260004	14.230005	14.269983	14.510004	14.839991	15.040003	15.109980	15.109980	15.100000	15.089991	15.100000	15.129999	15.149988	15.179987	15.189997	15.189997	15.179987	15.159998	15.140009	15.129999	15.119989	15.119989	15.129999	15.149988	15.170008	15.179987	15.200006	15.219995	15.249994	15.279993	15.299982	15.309992	15.320002	15.350000	15.399988	15.469995	15.529993	15.559992	15.540003	15.439997	15.299982	15.170008	15.079981	15.029993	15.040003	15.079981	15.189997	15.269983	15.309992	15.320002	15.290003	15.209986	15.019983	14.760004	14.480005	14.320002	14.279993	14.279993	14.329981	14.420008	14.519983	14.609980	14.679987	14.689997	14.670008	14.600000	14.499994	14.399988	14.299982	14.209986	14.119989	14.029993	13.950006	13.869989	13.799982	13.739985	13.679987	13.640009	13.609980	13.579981	13.570002	13.579981	13.600000	13.629999	13.670008	13.700006	13.730005	13.739985	13.749994	13.739985	13.730005	13.719995	13.700006	13.679987	13.659998	13.640009	13.619989	13.600000	13.579981	13.549982	13.529993	13.510004	13.489985	13.480005	13.469995	13.450006	13.439997	13.420008	13.399988	13.369989	13.339991	13.299982	13.269983	13.230005	13.179987	13.140009	13.089991	13.040003	12.989985	12.939997	12.899988	12.869989	12.850000	12.839991	12.820002	12.790003	12.760004	12.730005
15.189997	15.290003	15.390009	15.450006	15.459986	15.459986	15.439997	15.420008	15.399988	15.390009	15.420008	15.469995	15.540003	15.609980	15.649988	15.670008	15.640009	15.589991	15.540003	15.489985	15.450006	15.439997	15.459986	15.510004	15.559992	15.589991	15.589991	15.549982	15.510004	15.480005	15.469995	15.489985	15.519983	15.540003	15.549982	15.559992	15.570002	15.589991	15.629999	15.679987	15.760004	15.839991	15.920008	15.980005	16.010004	16.010004	15.980005	15.950006	15.920008	15.920008	15.920008	15.920008	15.890009	15.829981	15.749994	15.670008	15.629999	15.640009	15.679987	15.719995	15.730005	15.700006	15.649988	15.579981	15.519983	15.489985	15.469995	15.469995	15.480005	15.499994	15.510004	15.510004	15.469995	15.399988	15.309992	15.219995	15.149988	15.109980	15.129999	15.200006	15.279993	15.329981	15.350000	15.339991	15.320002	15.299982	15.299982	15.320002	15.350000	15.379999	15.409998	15.439997	15.459986	15.459986	15.450006	15.429987	15.399988	15.359980	15.309992	15.249994	15.170008	15.079981	14.989985	14.909998	14.829981	14.769983	14.709986	14.619989	14.499994	14.379999	14.249994	14.149988	14.109980	14.079981	14.109980	14.350000	14.730005	14.980005	15.070002	15.089991	15.079981	15.070002	15.079981	15.100000	15.129999	15.159998	15.179987	15.189997	15.179987	15.159998	15.149988	15.129999	15.129999	15.129999	15.140009	15.149988	15.170008	15.179987	15.189997	15.209986	15.239985	15.269983	15.290003	15.299982	15.309992	15.339991	15.390009	15.459986	15.529993	15.549982	15.519983	15.429987	15.279993	15.140009	15.049982	14.980005	14.980005	15.019983	15.119989	15.230005	15.290003	15.299982	15.260004	15.119989	14.879999	14.589991	14.320002	14.200006	14.170008	14.179987	14.230005	14.320002	14.429987	14.549982	14.629999	14.659998	14.640009	14.570002	14.480005	14.379999	14.290003	14.200006	14.109980	14.029993	13.950006	13.869989	13.799982	13.739985	13.689997	13.640009	13.609980	13.579981	13.570002	13.579981	13.600000	13.629999	13.670008	13.700006	13.730005	13.739985	13.749994	13.749994	13.739985	13.719995	13.709986	13.689997	13.670008	13.649988	13.619989	13.600000	13.579981	13.549982	13.529993	13.510004	13.489985	13.480005	13.459986	13.450006	13.429987	13.420008	13.390009	13.369989	13.339991	13.299982	13.269983	13.230005	13.189997	13.140009	13.089991	13.040003	12.989985	12.939997	12.899988	12.869989	12.850000	12.829981	12.809992	12.790003	12.760004	12.719995
15.200006	15.290003	15.390009	15.439997	15.450006	15.439997	15.420008	15.409998	15.390009	15.399988	15.429987	15.480005	15.549982	15.609980	15.649988	15.659998	15.640009	15.589991	15.529993	15.469995	15.429987	15.420008	15.439997	15.489985	15.559992	15.600000	15.600000	15.570002	15.529993	15.499994	15.480005	15.489985	15.510004	15.529993	15.540003	15.540003	15.549982	15.570002	15.609980	15.659998	15.739985	15.839991	15.939997	15.999994	16.029993	16.010004	15.969995	15.929987	15.890009	15.879999	15.879999	15.879999	15.850000	15.790003	15.709986	15.649988	15.619989	15.640009	15.689997	15.739985	15.749994	15.709986	15.640009	15.570002	15.499994	15.469995	15.450006	15.459986	15.480005	15.499994	15.519983	15.519983	15.489985	15.420008	15.329981	15.239985	15.159998	15.119989	15.140009	15.200006	15.269983	15.329981	15.350000	15.339991	15.320002	15.309992	15.309992	15.329981	15.359980	15.399988	15.429987	15.459986	15.469995	15.459986	15.450006	15.429987	15.399988	15.359980	15.309992	15.260004	15.170008	15.079981	14.969995	14.869989	14.769983	14.679987	14.589991	14.480005	14.359980	14.239985	14.129999	14.040003	13.989985	13.950006	13.959986	14.200006	14.609980	14.909998	15.040003	15.079981	15.079981	15.070002	15.070002	15.089991	15.109980	15.140009	15.170008	15.179987	15.179987	15.170008	15.159998	15.149988	15.149988	15.149988	15.159998	15.159998	15.159998	15.159998	15.170008	15.189997	15.219995	15.260004	15.279993	15.299982	15.309992	15.329981	15.390009	15.459986	15.519983	15.540003	15.510004	15.420008	15.260004	15.119989	15.010004	14.939997	14.920008	14.969995	15.070002	15.189997	15.239985	15.239985	15.170008	14.999994	14.719995	14.429987	14.170008	14.100000	14.100000	14.119989	14.170008	14.249994	14.350000	14.459986	14.559992	14.600000	14.589991	14.540003	14.459986	14.369989	14.269983	14.179987	14.100000	14.019983	13.939997	13.869989	13.799982	13.739985	13.689997	13.649988	13.609980	13.579981	13.570002	13.570002	13.589991	13.629999	13.659998	13.700006	13.730005	13.749994	13.749994	13.749994	13.749994	13.730005	13.719995	13.700006	13.670008	13.649988	13.629999	13.600000	13.579981	13.549982	13.529993	13.510004	13.489985	13.469995	13.459986	13.439997	13.429987	13.409998	13.390009	13.359980	13.329981	13.299982	13.269983	13.230005	13.189997	13.149988	13.089991	13.040003	12.989985	12.939997	12.899988	12.869989	12.850000	12.829981	12.809992	12.779993	12.749994	12.709986
15.200006	15.279993	15.359980	15.409998	15.420008	15.409998	15.399988	15.390009	15.399988	15.409998	15.450006	15.499994	15.549982	15.609980	15.640009	15.649988	15.629999	15.579981	15.519983	15.459986	15.420008	15.399988	15.420008	15.469995	15.529993	15.579981	15.589991	15.570002	15.540003	15.499994	15.480005	15.489985	15.499994	15.519983	15.529993	15.529993	15.540003	15.559992	15.589991	15.649988	15.739985	15.839991	15.950006	16.019983	16.040003	16.019983	15.959986	15.899988	15.859980	15.839991	15.829981	15.839991	15.809992	15.760004	15.689997	15.629999	15.619989	15.640009	15.700006	15.749994	15.760004	15.719995	15.640009	15.549982	15.480005	15.450006	15.439997	15.450006	15.469995	15.499994	15.529993	15.529993	15.499994	15.439997	15.359980	15.269983	15.189997	15.140009	15.149988	15.200006	15.269983	15.329981	15.350000	15.350000	15.329981	15.309992	15.309992	15.329981	15.369989	15.409998	15.450006	15.469995	15.480005	15.469995	15.450006	15.420008	15.390009	15.359980	15.320002	15.260004	15.189997	15.079981	14.959986	14.839991	14.709986	14.600000	14.489985	14.359980	14.230005	14.129999	14.049982	13.980005	13.939997	13.920008	13.939997	14.159998	14.559992	14.879999	15.029993	15.079981	15.089991	15.079981	15.070002	15.079981	15.100000	15.129999	15.159998	15.179987	15.179987	15.179987	15.179987	15.170008	15.170008	15.170008	15.170008	15.170008	15.159998	15.149988	15.149988	15.170008	15.209986	15.239985	15.269983	15.290003	15.299982	15.329981	15.379999	15.450006	15.510004	15.529993	15.499994	15.409998	15.260004	15.109980	14.989985	14.909998	14.879999	14.929987	15.010004	15.129999	15.189997	15.159998	15.049982	14.850000	14.570002	14.339991	14.159998	14.089991	14.070002	14.079981	14.119989	14.189997	14.279993	14.369989	14.459986	14.510004	14.510004	14.480005	14.409998	14.329981	14.249994	14.159998	14.079981	14.010004	13.939997	13.869989	13.799982	13.749994	13.700006	13.649988	13.609980	13.589991	13.570002	13.570002	13.589991	13.619989	13.659998	13.689997	13.719995	13.739985	13.760004	13.760004	13.749994	13.739985	13.719995	13.700006	13.679987	13.649988	13.629999	13.600000	13.570002	13.549982	13.519983	13.499994	13.480005	13.469995	13.450006	13.439997	13.420008	13.409998	13.379999	13.359980	13.329981	13.299982	13.269983	13.239985	13.189997	13.149988	13.100000	13.040003	12.989985	12.939997	12.899988	12.869989	12.839991	12.820002	12.799982	12.769983	12.739985	12.700006
15.200006	15.260004	15.329981	15.369989	15.369989	15.369989	15.369989	15.379999	15.399988	15.429987	15.469995	15.510004	15.559992	15.600000	15.629999	15.640009	15.609980	15.570002	15.499994	15.439997	15.390009	15.369989	15.379999	15.429987	15.489985	15.540003	15.570002	15.559992	15.529993	15.499994	15.489985	15.489985	15.499994	15.519983	15.529993	15.529993	15.540003	15.549982	15.579981	15.640009	15.730005	15.859980	15.980005	16.049982	16.059992	16.019983	15.950006	15.879999	15.820002	15.799982	15.790003	15.799982	15.779993	15.730005	15.670008	15.619989	15.619989	15.649988	15.700006	15.749994	15.769983	15.719995	15.629999	15.540003	15.469995	15.429987	15.420008	15.439997	15.469995	15.510004	15.529993	15.529993	15.510004	15.459986	15.390009	15.309992	15.230005	15.179987	15.179987	15.219995	15.290003	15.329981	15.359980	15.350000	15.329981	15.309992	15.309992	15.329981	15.369989	15.420008	15.459986	15.480005	15.480005	15.469995	15.439997	15.409998	15.379999	15.359980	15.329981	15.279993	15.200006	15.089991	14.959986	14.809992	14.670008	14.529993	14.409998	14.290003	14.170008	14.079981	13.999994	13.939997	13.899988	13.909998	13.939997	14.140009	14.540003	14.859980	15.040003	15.100000	15.109980	15.089991	15.079981	15.079981	15.100000	15.129999	15.159998	15.179987	15.189997	15.189997	15.200006	15.200006	15.200006	15.200006	15.189997	15.170008	15.149988	15.129999	15.129999	15.149988	15.189997	15.230005	15.260004	15.279993	15.299982	15.329981	15.379999	15.439997	15.499994	15.519983	15.489985	15.409998	15.260004	15.100000	14.969995	14.890009	14.850000	14.879999	14.959986	15.029993	15.059992	15.010004	14.899988	14.730005	14.480005	14.290003	14.159998	14.089991	14.040003	14.040003	14.079981	14.149988	14.239985	14.320002	14.379999	14.420008	14.429987	14.409998	14.359980	14.290003	14.209986	14.140009	14.070002	13.999994	13.929987	13.869989	13.809992	13.749994	13.700006	13.659998	13.619989	13.589991	13.570002	13.570002	13.589991	13.609980	13.649988	13.679987	13.719995	13.739985	13.760004	13.760004	13.760004	13.749994	13.739985	13.709986	13.689997	13.659998	13.629999	13.600000	13.570002	13.549982	13.519983	13.499994	13.480005	13.469995	13.450006	13.429987	13.420008	13.399988	13.379999	13.350000	13.329981	13.299982	13.269983	13.239985	13.200006	13.149988	13.100000	13.049982	12.989985	12.939997	12.899988	12.859980	12.839991	12.809992	12.790003	12.760004	12.730005	12.689997
15.200006	15.249994	15.290003	15.320002	15.320002	15.320002	15.339991	15.369989	15.409998	15.439997	15.480005	15.510004	15.549982	15.579981	15.609980	15.619989	15.600000	15.559992	15.489985	15.420008	15.359980	15.320002	15.329981	15.369989	15.429987	15.489985	15.529993	15.529993	15.519983	15.499994	15.480005	15.489985	15.510004	15.519983	15.529993	15.540003	15.540003	15.549982	15.579981	15.640009	15.739985	15.869989	15.999994	16.079981	16.079981	16.029993	15.950006	15.859980	15.799982	15.769983	15.769983	15.769983	15.760004	15.709986	15.659998	15.619989	15.619989	15.649988	15.709986	15.760004	15.769983	15.709986	15.619989	15.519983	15.450006	15.409998	15.409998	15.439997	15.469995	15.499994	15.519983	15.529993	15.510004	15.480005	15.420008	15.350000	15.279993	15.230005	15.219995	15.249994	15.299982	15.350000	15.369989	15.359980	15.339991	15.320002	15.309992	15.329981	15.379999	15.420008	15.469995	15.489985	15.489985	15.459986	15.429987	15.399988	15.379999	15.359980	15.339991	15.290003	15.209986	15.100000	14.950006	14.799982	14.640009	14.489985	14.350000	14.230005	14.129999	14.040003	13.969995	13.899988	13.869989	13.899988	13.969995	14.170008	14.579981	14.909998	15.070002	15.140009	15.140009	15.109980	15.089991	15.089991	15.109980	15.129999	15.159998	15.179987	15.200006	15.209986	15.219995	15.230005	15.230005	15.219995	15.209986	15.179987	15.140009	15.109980	15.100000	15.129999	15.170008	15.219995	15.260004	15.279993	15.290003	15.320002	15.369989	15.429987	15.489985	15.510004	15.480005	15.399988	15.260004	15.089991	14.959986	14.869989	14.829981	14.839991	14.890009	14.920008	14.909998	14.850000	14.749994	14.619989	14.459986	14.299982	14.179987	14.089991	14.040003	14.029993	14.070002	14.129999	14.200006	14.260004	14.309992	14.339991	14.350000	14.329981	14.299982	14.239985	14.179987	14.109980	14.049982	13.980005	13.929987	13.869989	13.809992	13.760004	13.709986	13.670008	13.629999	13.600000	13.579981	13.570002	13.579981	13.609980	13.640009	13.679987	13.709986	13.739985	13.760004	13.769983	13.769983	13.760004	13.749994	13.719995	13.700006	13.670008	13.640009	13.600000	13.579981	13.549982	13.519983	13.499994	13.480005	13.459986	13.450006	13.429987	13.409998	13.390009	13.369989	13.350000	13.320002	13.299982	13.269983	13.239985	13.200006	13.149988	13.100000	13.049982	12.989985	12.939997	12.899988	12.859980	12.829981	12.799982	12.779993	12.749994	12.709986	12.679987
15.209986	15.239985	15.269983	15.290003	15.290003	15.299982	15.320002	15.359980	15.409998	15.450006	15.480005	15.499994	15.529993	15.559992	15.589991	15.600000	15.589991	15.549982	15.469995	15.390009	15.320002	15.260004	15.239985	15.260004	15.320002	15.399988	15.459986	15.489985	15.489985	15.480005	15.480005	15.489985	15.510004	15.529993	15.540003	15.549982	15.549982	15.559992	15.579981	15.640009	15.739985	15.890009	16.029993	16.109980	16.119989	16.049982	15.959986	15.859980	15.790003	15.749994	15.749994	15.760004	15.749994	15.700006	15.649988	15.619989	15.629999	15.659998	15.709986	15.760004	15.760004	15.709986	15.609980	15.510004	15.439997	15.399988	15.409998	15.429987	15.469995	15.499994	15.510004	15.519983	15.510004	15.489985	15.459986	15.399988	15.329981	15.279993	15.269983	15.290003	15.329981	15.369989	15.379999	15.379999	15.350000	15.320002	15.309992	15.329981	15.379999	15.429987	15.480005	15.499994	15.489985	15.459986	15.420008	15.390009	15.369989	15.359980	15.350000	15.309992	15.219995	15.100000	14.950006	14.790003	14.619989	14.469995	14.320002	14.200006	14.100000	14.029993	13.980005	13.939997	13.920008	13.929987	14.010004	14.239985	14.629999	14.959986	15.119989	15.179987	15.170008	15.129999	15.109980	15.100000	15.109980	15.129999	15.159998	15.179987	15.200006	15.219995	15.239985	15.249994	15.260004	15.249994	15.219995	15.170008	15.119989	15.089991	15.079981	15.109980	15.159998	15.209986	15.249994	15.269983	15.290003	15.309992	15.359980	15.420008	15.480005	15.499994	15.469995	15.390009	15.249994	15.089991	14.950006	14.859980	14.809992	14.799982	14.799982	14.779993	14.739985	14.689997	14.629999	14.549982	14.439997	14.309992	14.189997	14.100000	14.040003	14.040003	14.059992	14.109980	14.159998	14.209986	14.249994	14.269983	14.269983	14.260004	14.239985	14.189997	14.140009	14.079981	14.029993	13.969995	13.920008	13.869989	13.820002	13.769983	13.719995	13.679987	13.640009	13.600000	13.579981	13.570002	13.579981	13.600000	13.629999	13.670008	13.700006	13.730005	13.760004	13.769983	13.779993	13.769983	13.760004	13.730005	13.700006	13.670008	13.640009	13.609980	13.579981	13.549982	13.519983	13.499994	13.480005	13.459986	13.439997	13.420008	13.399988	13.379999	13.359980	13.339991	13.320002	13.290003	13.269983	13.230005	13.200006	13.149988	13.100000	13.049982	12.989985	12.939997	12.890009	12.850000	12.820002	12.790003	12.769983	12.739985	12.700006	12.659998
15.230005	15.239985	15.260004	15.269983	15.269983	15.269983	15.309992	15.350000	15.399988	15.439997	15.459986	15.480005	15.499994	15.540003	15.570002	15.589991	15.589991	15.549982	15.469995	15.379999	15.279993	15.209986	15.170008	15.170008	15.209986	15.290003	15.379999	15.429987	15.450006	15.459986	15.469995	15.489985	15.519983	15.540003	15.559992	15.559992	15.559992	15.559992	15.579981	15.640009	15.749994	15.899988	16.059992	16.140009	16.149988	16.079981	15.969995	15.859980	15.790003	15.749994	15.749994	15.760004	15.749994	15.709986	15.670008	15.640009	15.640009	15.670008	15.719995	15.760004	15.760004	15.700006	15.600000	15.499994	15.420008	15.390009	15.399988	15.429987	15.459986	15.489985	15.499994	15.499994	15.499994	15.499994	15.480005	15.439997	15.379999	15.339991	15.320002	15.329981	15.359980	15.390009	15.399988	15.390009	15.359980	15.329981	15.320002	15.339991	15.390009	15.450006	15.489985	15.510004	15.499994	15.459986	15.409998	15.379999	15.369989	15.369989	15.359980	15.320002	15.230005	15.100000	14.950006	14.779993	14.619989	14.469995	14.320002	14.200006	14.109980	14.049982	14.010004	13.989985	13.980005	13.959986	14.070002	14.350000	14.749994	15.070002	15.200006	15.230005	15.200006	15.149988	15.109980	15.100000	15.109980	15.129999	15.159998	15.189997	15.209986	15.239985	15.269983	15.279993	15.290003	15.269983	15.230005	15.170008	15.109980	15.070002	15.059992	15.100000	15.149988	15.209986	15.239985	15.260004	15.279993	15.309992	15.350000	15.409998	15.459986	15.480005	15.459986	15.379999	15.239985	15.079981	14.939997	14.850000	14.779993	14.730005	14.689997	14.640009	14.589991	14.559992	14.529993	14.499994	14.429987	14.320002	14.209986	14.119989	14.070002	14.049982	14.070002	14.100000	14.129999	14.170008	14.189997	14.209986	14.209986	14.200006	14.179987	14.140009	14.100000	14.049982	14.010004	13.959986	13.920008	13.879999	13.829981	13.779993	13.730005	13.679987	13.640009	13.609980	13.589991	13.579981	13.579981	13.600000	13.629999	13.659998	13.700006	13.730005	13.749994	13.769983	13.779993	13.779993	13.760004	13.739985	13.709986	13.679987	13.640009	13.609980	13.579981	13.549982	13.519983	13.499994	13.480005	13.459986	13.439997	13.420008	13.399988	13.369989	13.350000	13.329981	13.309992	13.279993	13.260004	13.230005	13.200006	13.149988	13.100000	13.049982	12.989985	12.939997	12.890009	12.850000	12.809992	12.779993	12.760004	12.719995	12.689997	12.649988
15.249994	15.260004	15.269983	15.269983	15.269983	15.279993	15.309992	15.350000	15.390009	15.420008	15.439997	15.450006	15.480005	15.519983	15.559992	15.589991	15.589991	15.549982	15.480005	15.369989	15.249994	15.149988	15.089991	15.089991	15.129999	15.209986	15.309992	15.369989	15.409998	15.429987	15.450006	15.480005	15.519983	15.549982	15.570002	15.579981	15.579981	15.570002	15.589991	15.649988	15.760004	15.920008	16.089991	16.179987	16.189997	16.109980	15.999994	15.890009	15.809992	15.779993	15.769983	15.779993	15.769983	15.730005	15.689997	15.659998	15.659998	15.689997	15.730005	15.760004	15.749994	15.689997	15.589991	15.489985	15.420008	15.390009	15.390009	15.420008	15.450006	15.469995	15.469995	15.469995	15.480005	15.489985	15.499994	15.469995	15.429987	15.390009	15.369989	15.369989	15.390009	15.409998	15.420008	15.409998	15.379999	15.350000	15.339991	15.359980	15.399988	15.459986	15.510004	15.529993	15.510004	15.459986	15.409998	15.379999	15.379999	15.379999	15.369989	15.320002	15.219995	15.089991	14.929987	14.779993	14.629999	14.480005	14.350000	14.230005	14.159998	14.119989	14.100000	14.079981	14.070002	14.100000	14.239985	14.529993	14.899988	15.170008	15.269983	15.269983	15.219995	15.159998	15.119989	15.100000	15.109980	15.140009	15.170008	15.200006	15.230005	15.260004	15.290003	15.309992	15.309992	15.290003	15.239985	15.159998	15.089991	15.049982	15.049982	15.089991	15.149988	15.209986	15.239985	15.260004	15.269983	15.299982	15.350000	15.399988	15.450006	15.459986	15.439997	15.359980	15.219995	15.059992	14.920008	14.820002	14.739985	14.659998	14.570002	14.499994	14.459986	14.450006	14.459986	14.450006	14.399988	14.309992	14.219995	14.140009	14.089991	14.070002	14.079981	14.089991	14.109980	14.129999	14.149988	14.149988	14.149988	14.140009	14.119989	14.089991	14.059992	14.019983	13.989985	13.950006	13.920008	13.879999	13.839991	13.790003	13.739985	13.689997	13.649988	13.619989	13.589991	13.579981	13.579981	13.600000	13.619989	13.659998	13.689997	13.719995	13.749994	13.769983	13.779993	13.779993	13.769983	13.749994	13.709986	13.679987	13.640009	13.609980	13.579981	13.549982	13.519983	13.499994	13.480005	13.459986	13.439997	13.409998	13.390009	13.369989	13.339991	13.320002	13.299982	13.279993	13.249994	13.230005	13.189997	13.149988	13.100000	13.040003	12.989985	12.929987	12.879999	12.839991	12.799982	12.769983	12.739985	12.709986	12.679987	12.640009
15.279993	15.279993	15.290003	15.290003	15.279993	15.290003	15.309992	15.350000	15.379999	15.409998	15.420008	15.429987	15.459986	15.499994	15.549982	15.589991	15.600000	15.579981	15.499994	15.390009	15.249994	15.129999	15.049982	15.029993	15.070002	15.149988	15.249994	15.320002	15.369989	15.399988	15.429987	15.469995	15.519983	15.559992	15.579981	15.589991	15.589991	15.579981	15.600000	15.649988	15.769983	15.939997	16.119989	16.209986	16.219995	16.149988	16.040003	15.929987	15.850000	15.809992	15.799982	15.809992	15.799982	15.760004	15.719995	15.689997	15.679987	15.709986	15.739985	15.760004	15.739985	15.679987	15.579981	15.480005	15.409998	15.379999	15.390009	15.420008	15.439997	15.450006	15.450006	15.439997	15.450006	15.480005	15.489985	15.489985	15.459986	15.429987	15.409998	15.409998	15.420008	15.429987	15.439997	15.429987	15.399988	15.369989	15.359980	15.379999	15.429987	15.489985	15.529993	15.540003	15.519983	15.469995	15.420008	15.390009	15.390009	15.390009	15.379999	15.320002	15.200006	15.059992	14.909998	14.769983	14.649988	14.529993	14.420008	14.320002	14.249994	14.219995	14.209986	14.189997	14.189997	14.260004	14.450006	14.739985	15.070002	15.269983	15.329981	15.299982	15.239985	15.170008	15.119989	15.109980	15.119989	15.149988	15.179987	15.209986	15.249994	15.290003	15.329981	15.350000	15.350000	15.309992	15.249994	15.159998	15.079981	15.040003	15.049982	15.089991	15.159998	15.209986	15.230005	15.249994	15.260004	15.290003	15.339991	15.390009	15.439997	15.450006	15.420008	15.329981	15.189997	15.029993	14.890009	14.779993	14.670008	14.570002	14.459986	14.390009	14.369989	14.369989	14.390009	14.399988	14.369989	14.299982	14.230005	14.159998	14.109980	14.079981	14.079981	14.079981	14.089991	14.100000	14.100000	14.100000	14.100000	14.089991	14.070002	14.049982	14.029993	13.999994	13.969995	13.950006	13.920008	13.890009	13.839991	13.799982	13.749994	13.700006	13.659998	13.619989	13.600000	13.579981	13.589991	13.600000	13.619989	13.649988	13.689997	13.719995	13.749994	13.769983	13.779993	13.779993	13.769983	13.749994	13.709986	13.679987	13.640009	13.609980	13.570002	13.549982	13.519983	13.499994	13.480005	13.459986	13.429987	13.409998	13.379999	13.359980	13.329981	13.309992	13.290003	13.269983	13.239985	13.219995	13.189997	13.140009	13.089991	13.040003	12.980005	12.929987	12.879999	12.829981	12.790003	12.760004	12.730005	12.700006	12.670008	12.629999
15.299982	15.299982	15.309992	15.320002	15.309992	15.320002	15.339991	15.359980	15.390009	15.399988	15.409998	15.420008	15.450006	15.499994	15.549982	15.600000	15.619989	15.600000	15.540003	15.409998	15.249994	15.109980	15.019983	14.989985	15.040003	15.119989	15.219995	15.299982	15.339991	15.379999	15.420008	15.459986	15.510004	15.559992	15.589991	15.609980	15.600000	15.589991	15.600000	15.659998	15.769983	15.950006	16.129999	16.230005	16.249994	16.189997	16.079981	15.980005	15.899988	15.859980	15.850000	15.859980	15.850000	15.799982	15.749994	15.719995	15.709986	15.719995	15.749994	15.760004	15.739985	15.670008	15.570002	15.469995	15.399988	15.369989	15.379999	15.399988	15.429987	15.429987	15.420008	15.409998	15.420008	15.450006	15.480005	15.489985	15.480005	15.459986	15.439997	15.429987	15.439997	15.450006	15.459986	15.450006	15.429987	15.399988	15.390009	15.409998	15.459986	15.510004	15.549982	15.549982	15.529993	15.480005	15.429987	15.399988	15.399988	15.399988	15.359980	15.279993	15.159998	15.010004	14.879999	14.769983	14.679987	14.589991	14.499994	14.409998	14.359980	14.339991	14.339991	14.359980	14.409998	14.510004	14.700006	14.950006	15.200006	15.339991	15.369989	15.329981	15.249994	15.170008	15.119989	15.109980	15.129999	15.159998	15.209986	15.249994	15.290003	15.329981	15.369989	15.390009	15.379999	15.329981	15.260004	15.159998	15.079981	15.040003	15.049982	15.100000	15.159998	15.209986	15.230005	15.239985	15.249994	15.279993	15.329981	15.379999	15.420008	15.429987	15.390009	15.299982	15.149988	14.989985	14.850000	14.730005	14.600000	14.469995	14.369989	14.299982	14.290003	14.309992	14.329981	14.339991	14.320002	14.279993	14.219995	14.159998	14.109980	14.089991	14.079981	14.070002	14.070002	14.070002	14.070002	14.059992	14.049982	14.049982	14.029993	14.019983	13.999994	13.980005	13.959986	13.950006	13.929987	13.899988	13.850000	13.809992	13.749994	13.709986	13.659998	13.629999	13.600000	13.589991	13.589991	13.600000	13.629999	13.659998	13.689997	13.719995	13.749994	13.769983	13.779993	13.779993	13.769983	13.739985	13.709986	13.670008	13.629999	13.600000	13.570002	13.549982	13.519983	13.499994	13.480005	13.450006	13.429987	13.399988	13.369989	13.350000	13.320002	13.290003	13.269983	13.249994	13.230005	13.209986	13.179987	13.140009	13.089991	13.029993	12.980005	12.920008	12.869989	12.820002	12.779993	12.749994	12.719995	12.689997	12.659998	12.619989
15.320002	15.329981	15.339991	15.350000	15.350000	15.350000	15.359980	15.379999	15.399988	15.399988	15.409998	15.420008	15.450006	15.499994	15.559992	15.609980	15.649988	15.640009	15.579981	15.459986	15.290003	15.140009	15.040003	15.010004	15.049982	15.140009	15.230005	15.290003	15.329981	15.359980	15.399988	15.450006	15.510004	15.559992	15.600000	15.619989	15.609980	15.600000	15.609980	15.659998	15.760004	15.929987	16.119989	16.230005	16.269983	16.209986	16.119989	16.019983	15.959986	15.920008	15.909998	15.909998	15.890009	15.850000	15.790003	15.749994	15.739985	15.739985	15.760004	15.760004	15.730005	15.659998	15.559992	15.450006	15.379999	15.350000	15.359980	15.390009	15.409998	15.409998	15.390009	15.369989	15.379999	15.420008	15.459986	15.480005	15.469995	15.450006	15.439997	15.439997	15.450006	15.459986	15.469995	15.469995	15.450006	15.429987	15.420008	15.450006	15.489985	15.529993	15.559992	15.559992	15.529993	15.489985	15.439997	15.420008	15.409998	15.390009	15.350000	15.239985	15.100000	14.959986	14.850000	14.769983	14.719995	14.679987	14.609980	14.549982	14.510004	14.499994	14.519983	14.559992	14.629999	14.749994	14.939997	15.149988	15.309992	15.390009	15.399988	15.339991	15.249994	15.170008	15.129999	15.129999	15.149988	15.189997	15.239985	15.290003	15.329981	15.379999	15.409998	15.420008	15.409998	15.359980	15.269983	15.170008	15.079981	15.040003	15.059992	15.109980	15.170008	15.209986	15.230005	15.230005	15.239985	15.269983	15.320002	15.369989	15.409998	15.409998	15.359980	15.260004	15.109980	14.950006	14.799982	14.670008	14.529993	14.399988	14.299982	14.249994	14.239985	14.249994	14.269983	14.290003	14.279993	14.249994	14.200006	14.149988	14.109980	14.079981	14.070002	14.059992	14.059992	14.049982	14.040003	14.019983	14.010004	14.010004	13.999994	13.989985	13.969995	13.959986	13.959986	13.950006	13.929987	13.899988	13.859980	13.809992	13.760004	13.709986	13.670008	13.629999	13.609980	13.600000	13.600000	13.609980	13.629999	13.659998	13.689997	13.719995	13.739985	13.760004	13.769983	13.769983	13.760004	13.730005	13.700006	13.659998	13.629999	13.589991	13.570002	13.540003	13.519983	13.499994	13.480005	13.450006	13.420008	13.399988	13.359980	13.329981	13.309992	13.279993	13.260004	13.239985	13.219995	13.200006	13.170008	13.129999	13.079981	13.029993	12.969995	12.920008	12.859980	12.820002	12.769983	12.739985	12.709986	12.679987	12.649988	12.619989
15.350000	15.359980	15.369989	15.379999	15.390009	15.379999	15.390009	15.399988	15.409998	15.420008	15.420008	15.439997	15.469995	15.519983	15.579981	15.629999	15.670008	15.670008	15.619989	15.510004	15.339991	15.179987	15.070002	15.040003	15.089991	15.170008	15.260004	15.309992	15.339991	15.359980	15.390009	15.450006	15.510004	15.559992	15.609980	15.629999	15.619989	15.600000	15.600000	15.649988	15.749994	15.899988	16.089991	16.219995	16.269983	16.239985	16.159998	16.070002	16.010004	15.980005	15.969995	15.959986	15.939997	15.890009	15.829981	15.790003	15.760004	15.760004	15.769983	15.760004	15.719995	15.640009	15.540003	15.429987	15.359980	15.329981	15.339991	15.369989	15.379999	15.379999	15.350000	15.320002	15.329981	15.369989	15.420008	15.450006	15.450006	15.439997	15.429987	15.439997	15.439997	15.459986	15.469995	15.480005	15.469995	15.459986	15.459986	15.480005	15.510004	15.549982	15.570002	15.559992	15.529993	15.499994	15.459986	15.429987	15.409998	15.379999	15.309992	15.189997	15.029993	14.899988	14.820002	14.779993	14.769983	14.769983	14.739985	14.689997	14.659998	14.679987	14.719995	14.769983	14.850000	14.959986	15.089991	15.239985	15.359980	15.420008	15.399988	15.339991	15.249994	15.170008	15.140009	15.140009	15.170008	15.230005	15.290003	15.339991	15.390009	15.429987	15.450006	15.459986	15.429987	15.379999	15.290003	15.179987	15.089991	15.049982	15.079981	15.129999	15.189997	15.219995	15.219995	15.219995	15.230005	15.260004	15.309992	15.359980	15.390009	15.390009	15.339991	15.219995	15.059992	14.899988	14.749994	14.609980	14.469995	14.339991	14.249994	14.200006	14.179987	14.200006	14.219995	14.230005	14.230005	14.200006	14.170008	14.129999	14.100000	14.070002	14.059992	14.049982	14.040003	14.019983	14.010004	13.999994	13.989985	13.980005	13.969995	13.959986	13.959986	13.950006	13.950006	13.950006	13.939997	13.909998	13.869989	13.820002	13.769983	13.719995	13.670008	13.640009	13.619989	13.609980	13.609980	13.619989	13.640009	13.659998	13.689997	13.719995	13.739985	13.749994	13.760004	13.760004	13.739985	13.719995	13.679987	13.649988	13.609980	13.579981	13.559992	13.540003	13.519983	13.499994	13.480005	13.450006	13.420008	13.390009	13.350000	13.320002	13.290003	13.269983	13.239985	13.219995	13.200006	13.179987	13.149988	13.109980	13.070002	13.019983	12.959986	12.909998	12.859980	12.809992	12.769983	12.730005	12.700006	12.670008	12.640009	12.619989
15.369989	15.379999	15.399988	15.420008	15.420008	15.420008	15.420008	15.420008	15.429987	15.439997	15.439997	15.459986	15.489985	15.540003	15.589991	15.640009	15.679987	15.700006	15.659998	15.559992	15.390009	15.230005	15.129999	15.109980	15.170008	15.249994	15.320002	15.359980	15.359980	15.369989	15.399988	15.450006	15.510004	15.570002	15.609980	15.629999	15.629999	15.600000	15.600000	15.640009	15.719995	15.859980	16.040003	16.179987	16.249994	16.230005	16.170008	16.109980	16.059992	16.029993	16.019983	16.010004	15.980005	15.939997	15.869989	15.820002	15.790003	15.779993	15.779993	15.760004	15.709986	15.629999	15.510004	15.399988	15.329981	15.299982	15.309992	15.339991	15.359980	15.339991	15.309992	15.279993	15.269983	15.309992	15.359980	15.399988	15.409998	15.409998	15.399988	15.409998	15.420008	15.439997	15.469995	15.480005	15.489985	15.480005	15.489985	15.510004	15.540003	15.559992	15.559992	15.549982	15.529993	15.489985	15.459986	15.439997	15.409998	15.369989	15.269983	15.119989	14.959986	14.850000	14.799982	14.799982	14.829981	14.869989	14.869989	14.850000	14.839991	14.859980	14.890009	14.939997	15.010004	15.100000	15.209986	15.309992	15.399988	15.429987	15.399988	15.329981	15.249994	15.179987	15.149988	15.159998	15.209986	15.269983	15.339991	15.399988	15.450006	15.480005	15.489985	15.489985	15.459986	15.390009	15.299982	15.189997	15.109980	15.079981	15.100000	15.159998	15.200006	15.219995	15.219995	15.209986	15.219995	15.249994	15.299982	15.350000	15.369989	15.359980	15.309992	15.179987	15.010004	14.850000	14.700006	14.559992	14.420008	14.299982	14.219995	14.159998	14.149988	14.149988	14.170008	14.179987	14.170008	14.149988	14.129999	14.100000	14.070002	14.059992	14.049982	14.040003	14.029993	14.010004	13.989985	13.969995	13.959986	13.959986	13.950006	13.950006	13.950006	13.950006	13.959986	13.959986	13.950006	13.920008	13.879999	13.829981	13.769983	13.719995	13.670008	13.640009	13.619989	13.619989	13.619989	13.629999	13.649988	13.670008	13.700006	13.719995	13.730005	13.739985	13.739985	13.730005	13.719995	13.689997	13.659998	13.629999	13.600000	13.570002	13.549982	13.529993	13.510004	13.489985	13.469995	13.439997	13.409998	13.379999	13.339991	13.309992	13.279993	13.249994	13.230005	13.209986	13.189997	13.170008	13.140009	13.100000	13.059992	13.010004	12.959986	12.899988	12.850000	12.799982	12.760004	12.719995	12.689997	12.659998	12.640009	12.619989
15.399988	15.409998	15.439997	15.450006	15.450006	15.450006	15.439997	15.439997	15.450006	15.459986	15.469995	15.489985	15.510004	15.549982	15.600000	15.640009	15.689997	15.700006	15.670008	15.579981	15.429987	15.269983	15.179987	15.179987	15.239985	15.329981	15.390009	15.409998	15.399988	15.390009	15.409998	15.450006	15.510004	15.570002	15.619989	15.640009	15.629999	15.600000	15.589991	15.619989	15.689997	15.799982	15.969995	16.129999	16.219995	16.219995	16.189997	16.140009	16.109980	16.079981	16.070002	16.049982	16.029993	15.980005	15.909998	15.859980	15.820002	15.809992	15.799982	15.769983	15.709986	15.619989	15.489985	15.369989	15.299982	15.269983	15.290003	15.309992	15.329981	15.309992	15.269983	15.219995	15.209986	15.239985	15.299982	15.350000	15.369989	15.369989	15.359980	15.369989	15.390009	15.420008	15.450006	15.480005	15.489985	15.499994	15.510004	15.529993	15.540003	15.549982	15.549982	15.529993	15.510004	15.489985	15.469995	15.439997	15.409998	15.339991	15.219995	15.059992	14.899988	14.809992	14.779993	14.809992	14.879999	14.950006	14.989985	14.999994	14.999994	15.019983	15.049982	15.079981	15.119989	15.179987	15.249994	15.329981	15.390009	15.409998	15.390009	15.329981	15.249994	15.189997	15.170008	15.189997	15.249994	15.329981	15.399988	15.469995	15.510004	15.529993	15.529993	15.510004	15.469995	15.399988	15.309992	15.209986	15.129999	15.109980	15.129999	15.179987	15.219995	15.230005	15.219995	15.209986	15.219995	15.249994	15.299982	15.339991	15.359980	15.339991	15.269983	15.140009	14.969995	14.799982	14.659998	14.519983	14.390009	14.269983	14.189997	14.129999	14.109980	14.109980	14.119989	14.119989	14.119989	14.100000	14.079981	14.059992	14.049982	14.040003	14.040003	14.029993	14.010004	13.989985	13.980005	13.959986	13.950006	13.950006	13.950006	13.950006	13.950006	13.950006	13.959986	13.959986	13.950006	13.929987	13.890009	13.829981	13.769983	13.719995	13.679987	13.649988	13.629999	13.629999	13.629999	13.640009	13.659998	13.679987	13.700006	13.709986	13.719995	13.730005	13.719995	13.709986	13.689997	13.670008	13.640009	13.609980	13.579981	13.559992	13.540003	13.519983	13.510004	13.489985	13.469995	13.439997	13.399988	13.369989	13.329981	13.290003	13.260004	13.230005	13.209986	13.189997	13.170008	13.149988	13.119989	13.089991	13.040003	12.999994	12.950006	12.890009	12.839991	12.790003	12.749994	12.709986	12.689997	12.659998	12.640009	12.619989
15.429987	15.439997	15.459986	15.480005	15.480005	15.459986	15.450006	15.450006	15.459986	15.469995	15.489985	15.510004	15.529993	15.559992	15.600000	15.640009	15.689997	15.709986	15.679987	15.589991	15.450006	15.290003	15.209986	15.230005	15.309992	15.399988	15.450006	15.459986	15.439997	15.409998	15.420008	15.459986	15.519983	15.579981	15.619989	15.640009	15.629999	15.600000	15.589991	15.609980	15.649988	15.749994	15.899988	16.059992	16.170008	16.189997	16.179987	16.149988	16.129999	16.119989	16.109980	16.089991	16.059992	16.019983	15.950006	15.890009	15.850000	15.829981	15.820002	15.790003	15.719995	15.609980	15.480005	15.359980	15.269983	15.239985	15.249994	15.279993	15.290003	15.269983	15.219995	15.170008	15.149988	15.179987	15.239985	15.290003	15.309992	15.320002	15.320002	15.329981	15.359980	15.390009	15.429987	15.469995	15.489985	15.510004	15.519983	15.540003	15.549982	15.540003	15.529993	15.510004	15.489985	15.480005	15.469995	15.439997	15.399988	15.309992	15.179987	14.999994	14.850000	14.769983	14.760004	14.829981	14.939997	15.040003	15.100000	15.119989	15.129999	15.140009	15.149988	15.159998	15.179987	15.219995	15.269983	15.329981	15.369989	15.390009	15.379999	15.329981	15.260004	15.209986	15.200006	15.230005	15.299982	15.379999	15.469995	15.529993	15.559992	15.570002	15.549982	15.519983	15.480005	15.409998	15.329981	15.239985	15.170008	15.149988	15.170008	15.209986	15.239985	15.239985	15.219995	15.209986	15.219995	15.249994	15.290003	15.329981	15.339991	15.309992	15.239985	15.100000	14.929987	14.769983	14.619989	14.489985	14.359980	14.249994	14.170008	14.109980	14.079981	14.079981	14.070002	14.070002	14.059992	14.049982	14.029993	14.019983	14.019983	14.019983	14.019983	14.019983	14.010004	13.989985	13.969995	13.959986	13.950006	13.950006	13.950006	13.950006	13.950006	13.959986	13.969995	13.969995	13.959986	13.929987	13.890009	13.829981	13.769983	13.719995	13.670008	13.649988	13.629999	13.629999	13.640009	13.649988	13.670008	13.689997	13.700006	13.709986	13.709986	13.709986	13.700006	13.679987	13.659998	13.629999	13.609980	13.579981	13.559992	13.540003	13.519983	13.510004	13.499994	13.480005	13.459986	13.429987	13.390009	13.350000	13.320002	13.279993	13.249994	13.219995	13.200006	13.179987	13.159998	13.129999	13.109980	13.070002	13.029993	12.980005	12.929987	12.879999	12.829981	12.790003	12.739985	12.709986	12.679987	12.659998	12.640009	12.629999
15.459986	15.469995	15.489985	15.499994	15.489985	15.469995	15.459986	15.459986	15.469995	15.489985	15.499994	15.519983	15.540003	15.559992	15.589991	15.629999	15.679987	15.700006	15.679987	15.589991	15.439997	15.290003	15.230005	15.260004	15.350000	15.450006	15.499994	15.510004	15.469995	15.429987	15.439997	15.469995	15.529993	15.589991	15.629999	15.649988	15.640009	15.609980	15.589991	15.600000	15.640009	15.719995	15.839991	15.989985	16.109980	16.149988	16.159998	16.149988	16.149988	16.149988	16.140009	16.119989	16.100000	16.049982	15.999994	15.939997	15.899988	15.879999	15.859980	15.820002	15.749994	15.640009	15.489985	15.350000	15.249994	15.219995	15.219995	15.249994	15.249994	15.230005	15.170008	15.109980	15.089991	15.109980	15.170008	15.230005	15.260004	15.269983	15.279993	15.290003	15.320002	15.369989	15.409998	15.459986	15.489985	15.510004	15.519983	15.529993	15.529993	15.519983	15.499994	15.480005	15.469995	15.469995	15.459986	15.439997	15.379999	15.290003	15.140009	14.959986	14.820002	14.739985	14.749994	14.829981	14.959986	15.089991	15.170008	15.209986	15.219995	15.230005	15.230005	15.219995	15.219995	15.230005	15.260004	15.299982	15.339991	15.359980	15.359980	15.329981	15.279993	15.239985	15.230005	15.269983	15.350000	15.439997	15.529993	15.579981	15.600000	15.589991	15.559992	15.519983	15.469995	15.409998	15.339991	15.260004	15.209986	15.189997	15.209986	15.249994	15.260004	15.249994	15.230005	15.219995	15.230005	15.260004	15.290003	15.320002	15.320002	15.279993	15.200006	15.059992	14.899988	14.749994	14.609980	14.480005	14.350000	14.239985	14.159998	14.089991	14.059992	14.040003	14.029993	14.019983	14.010004	13.999994	13.989985	13.980005	13.980005	13.989985	13.999994	14.010004	13.999994	13.989985	13.969995	13.959986	13.959986	13.959986	13.959986	13.959986	13.969995	13.969995	13.980005	13.980005	13.969995	13.939997	13.890009	13.829981	13.769983	13.709986	13.670008	13.649988	13.640009	13.640009	13.649988	13.659998	13.679987	13.689997	13.700006	13.700006	13.700006	13.689997	13.670008	13.649988	13.619989	13.600000	13.570002	13.549982	13.529993	13.519983	13.510004	13.499994	13.489985	13.469995	13.450006	13.420008	13.379999	13.339991	13.299982	13.260004	13.230005	13.200006	13.179987	13.159998	13.140009	13.119989	13.089991	13.059992	13.019983	12.969995	12.920008	12.879999	12.829981	12.779993	12.739985	12.709986	12.679987	12.659998	12.649988	12.629999
15.489985	15.489985	15.510004	15.510004	15.499994	15.469995	15.450006	15.450006	15.469995	15.489985	15.499994	15.519983	15.529993	15.549982	15.579981	15.619989	15.659998	15.689997	15.670008	15.579981	15.429987	15.290003	15.239985	15.279993	15.379999	15.480005	15.529993	15.529993	15.489985	15.450006	15.450006	15.480005	15.540003	15.600000	15.640009	15.659998	15.649988	15.619989	15.600000	15.600000	15.640009	15.689997	15.779993	15.920008	16.049982	16.100000	16.129999	16.140009	16.149988	16.149988	16.149988	16.140009	16.119989	16.089991	16.040003	15.989985	15.959986	15.939997	15.909998	15.869989	15.790003	15.689997	15.529993	15.359980	15.260004	15.209986	15.209986	15.219995	15.219995	15.189997	15.129999	15.070002	15.040003	15.059992	15.119989	15.179987	15.219995	15.239985	15.249994	15.260004	15.299982	15.339991	15.390009	15.439997	15.480005	15.499994	15.519983	15.519983	15.510004	15.489985	15.469995	15.450006	15.459986	15.459986	15.459986	15.429987	15.359980	15.260004	15.109980	14.939997	14.799982	14.719995	14.730005	14.829981	14.980005	15.129999	15.230005	15.279993	15.290003	15.290003	15.269983	15.239985	15.219995	15.219995	15.239985	15.269983	15.309992	15.339991	15.350000	15.339991	15.309992	15.279993	15.269983	15.309992	15.390009	15.489985	15.570002	15.619989	15.629999	15.609980	15.570002	15.519983	15.469995	15.409998	15.350000	15.290003	15.249994	15.239985	15.260004	15.290003	15.290003	15.269983	15.249994	15.230005	15.239985	15.260004	15.290003	15.309992	15.299982	15.260004	15.170008	15.040003	14.890009	14.739985	14.600000	14.469995	14.350000	14.239985	14.149988	14.079981	14.040003	14.010004	13.999994	13.980005	13.969995	13.950006	13.939997	13.939997	13.950006	13.969995	13.980005	13.989985	13.989985	13.989985	13.980005	13.969995	13.969995	13.969995	13.969995	13.969995	13.980005	13.980005	13.989985	13.989985	13.969995	13.939997	13.890009	13.829981	13.760004	13.709986	13.670008	13.640009	13.629999	13.640009	13.649988	13.659998	13.679987	13.689997	13.700006	13.689997	13.679987	13.659998	13.640009	13.609980	13.579981	13.559992	13.540003	13.519983	13.510004	13.499994	13.489985	13.489985	13.480005	13.459986	13.429987	13.399988	13.369989	13.329981	13.290003	13.249994	13.219995	13.189997	13.170008	13.149988	13.129999	13.100000	13.070002	13.040003	12.999994	12.959986	12.909998	12.869989	12.820002	12.779993	12.739985	12.700006	12.679987	12.659998	12.649988	12.640009
15.510004	15.499994	15.510004	15.510004	15.499994	15.469995	15.439997	15.450006	15.459986	15.480005	15.499994	15.510004	15.519983	15.529993	15.559992	15.600000	15.649988	15.679987	15.659998	15.570002	15.429987	15.290003	15.239985	15.290003	15.390009	15.489985	15.540003	15.529993	15.499994	15.459986	15.450006	15.489985	15.540003	15.600000	15.649988	15.670008	15.659998	15.640009	15.609980	15.609980	15.649988	15.700006	15.779993	15.890009	15.989985	16.059992	16.100000	16.119989	16.140009	16.149988	16.159998	16.159998	16.149988	16.119989	16.089991	16.049982	16.019983	15.999994	15.980005	15.939997	15.869989	15.760004	15.589991	15.399988	15.279993	15.219995	15.200006	15.200006	15.189997	15.149988	15.089991	15.029993	14.999994	15.019983	15.079981	15.159998	15.209986	15.230005	15.230005	15.249994	15.279993	15.329981	15.379999	15.420008	15.459986	15.489985	15.499994	15.499994	15.489985	15.469995	15.439997	15.429987	15.439997	15.450006	15.450006	15.420008	15.350000	15.239985	15.089991	14.920008	14.779993	14.700006	14.719995	14.820002	14.969995	15.119989	15.239985	15.299982	15.320002	15.320002	15.299982	15.260004	15.219995	15.200006	15.209986	15.230005	15.269983	15.309992	15.339991	15.350000	15.339991	15.320002	15.320002	15.359980	15.429987	15.519983	15.600000	15.649988	15.649988	15.609980	15.559992	15.510004	15.459986	15.399988	15.359980	15.320002	15.299982	15.299982	15.309992	15.329981	15.320002	15.290003	15.269983	15.249994	15.260004	15.279993	15.290003	15.299982	15.279993	15.230005	15.149988	15.019983	14.879999	14.739985	14.609980	14.489985	14.369989	14.260004	14.159998	14.079981	14.029993	13.989985	13.969995	13.950006	13.929987	13.909998	13.899988	13.899988	13.920008	13.939997	13.959986	13.980005	13.989985	13.989985	13.980005	13.980005	13.980005	13.980005	13.989985	13.989985	13.989985	13.999994	13.999994	13.989985	13.969995	13.939997	13.879999	13.820002	13.749994	13.700006	13.659998	13.629999	13.629999	13.640009	13.649988	13.670008	13.679987	13.689997	13.689997	13.679987	13.659998	13.629999	13.600000	13.570002	13.540003	13.519983	13.499994	13.489985	13.480005	13.480005	13.469995	13.469995	13.459986	13.439997	13.420008	13.390009	13.350000	13.309992	13.269983	13.230005	13.200006	13.179987	13.149988	13.129999	13.109980	13.089991	13.059992	13.029993	12.989985	12.950006	12.909998	12.859980	12.809992	12.769983	12.730005	12.700006	12.679987	12.670008	12.659998	12.649988
15.519983	15.510004	15.510004	15.510004	15.480005	15.450006	15.429987	15.439997	15.459986	15.480005	15.489985	15.499994	15.499994	15.510004	15.540003	15.589991	15.640009	15.670008	15.649988	15.570002	15.429987	15.290003	15.249994	15.299982	15.399988	15.489985	15.529993	15.529993	15.489985	15.450006	15.450006	15.489985	15.540003	15.600000	15.649988	15.679987	15.679987	15.659998	15.640009	15.640009	15.659998	15.709986	15.779993	15.859980	15.939997	16.010004	16.070002	16.100000	16.129999	16.140009	16.149988	16.159998	16.149988	16.140009	16.119989	16.100000	16.070002	16.059992	16.040003	16.010004	15.950006	15.829981	15.659998	15.469995	15.320002	15.249994	15.209986	15.189997	15.170008	15.129999	15.070002	15.010004	14.980005	14.999994	15.070002	15.149988	15.200006	15.219995	15.230005	15.249994	15.279993	15.320002	15.369989	15.409998	15.450006	15.480005	15.489985	15.480005	15.469995	15.439997	15.420008	15.420008	15.429987	15.450006	15.439997	15.399988	15.329981	15.230005	15.079981	14.929987	14.790003	14.700006	14.700006	14.799982	14.950006	15.109980	15.239985	15.320002	15.350000	15.339991	15.309992	15.260004	15.209986	15.179987	15.179987	15.200006	15.239985	15.279993	15.329981	15.359980	15.369989	15.359980	15.369989	15.399988	15.459986	15.540003	15.609980	15.640009	15.629999	15.600000	15.549982	15.499994	15.450006	15.399988	15.369989	15.350000	15.339991	15.350000	15.359980	15.369989	15.350000	15.320002	15.290003	15.279993	15.279993	15.290003	15.299982	15.290003	15.260004	15.200006	15.119989	15.010004	14.879999	14.749994	14.629999	14.510004	14.390009	14.279993	14.170008	14.089991	14.019983	13.980005	13.950006	13.929987	13.909998	13.879999	13.869989	13.869989	13.879999	13.909998	13.939997	13.959986	13.980005	13.980005	13.989985	13.989985	13.989985	13.989985	13.999994	13.999994	14.010004	13.999994	13.999994	13.989985	13.969995	13.929987	13.869989	13.809992	13.739985	13.679987	13.640009	13.619989	13.619989	13.629999	13.649988	13.659998	13.679987	13.679987	13.679987	13.670008	13.640009	13.609980	13.570002	13.529993	13.499994	13.480005	13.469995	13.459986	13.459986	13.459986	13.450006	13.450006	13.439997	13.429987	13.399988	13.369989	13.329981	13.290003	13.249994	13.219995	13.189997	13.159998	13.140009	13.119989	13.100000	13.079981	13.049982	13.010004	12.980005	12.939997	12.899988	12.850000	12.809992	12.769983	12.730005	12.700006	12.679987	12.670008	12.659998	12.649988
15.519983	15.510004	15.499994	15.489985	15.469995	15.439997	15.429987	15.439997	15.469995	15.480005	15.489985	15.489985	15.480005	15.489985	15.519983	15.579981	15.629999	15.670008	15.649988	15.570002	15.439997	15.320002	15.279993	15.320002	15.399988	15.480005	15.510004	15.499994	15.469995	15.450006	15.450006	15.489985	15.540003	15.600000	15.649988	15.689997	15.689997	15.679987	15.670008	15.670008	15.679987	15.719995	15.769983	15.839991	15.909998	15.980005	16.040003	16.079981	16.109980	16.129999	16.140009	16.149988	16.159998	16.159998	16.159998	16.140009	16.119989	16.109980	16.089991	16.049982	15.989985	15.879999	15.719995	15.540003	15.379999	15.290003	15.239985	15.200006	15.170008	15.129999	15.070002	15.010004	14.989985	15.010004	15.079981	15.159998	15.219995	15.239985	15.249994	15.269983	15.290003	15.329981	15.369989	15.409998	15.439997	15.459986	15.469995	15.459986	15.439997	15.420008	15.409998	15.409998	15.429987	15.439997	15.439997	15.399988	15.320002	15.219995	15.089991	14.939997	14.799982	14.700006	14.689997	14.769983	14.909998	15.079981	15.209986	15.299982	15.339991	15.339991	15.309992	15.260004	15.200006	15.159998	15.140009	15.159998	15.200006	15.260004	15.309992	15.359980	15.390009	15.399988	15.399988	15.429987	15.480005	15.549982	15.600000	15.619989	15.609980	15.579981	15.529993	15.480005	15.429987	15.390009	15.369989	15.369989	15.379999	15.399988	15.409998	15.409998	15.379999	15.350000	15.320002	15.309992	15.309992	15.320002	15.309992	15.279993	15.239985	15.179987	15.100000	14.999994	14.879999	14.769983	14.649988	14.540003	14.429987	14.320002	14.209986	14.109980	14.040003	13.980005	13.950006	13.920008	13.879999	13.859980	13.839991	13.829981	13.850000	13.869989	13.899988	13.939997	13.959986	13.980005	13.989985	13.999994	13.999994	14.010004	14.010004	14.010004	14.010004	13.999994	13.999994	13.980005	13.959986	13.920008	13.859980	13.790003	13.719995	13.670008	13.629999	13.609980	13.609980	13.619989	13.640009	13.659998	13.670008	13.670008	13.670008	13.649988	13.609980	13.579981	13.529993	13.489985	13.459986	13.439997	13.429987	13.429987	13.429987	13.429987	13.429987	13.429987	13.420008	13.409998	13.379999	13.350000	13.309992	13.269983	13.239985	13.200006	13.179987	13.149988	13.129999	13.109980	13.089991	13.059992	13.040003	12.999994	12.969995	12.929987	12.890009	12.850000	12.809992	12.769983	12.730005	12.709986	12.689997	12.670008	12.670008	12.659998
15.519983	15.489985	15.480005	15.469995	15.450006	15.429987	15.429987	15.450006	15.480005	15.489985	15.489985	15.480005	15.480005	15.489985	15.529993	15.579981	15.640009	15.670008	15.659998	15.589991	15.469995	15.350000	15.309992	15.339991	15.409998	15.459986	15.489985	15.480005	15.450006	15.429987	15.439997	15.480005	15.540003	15.600000	15.649988	15.689997	15.700006	15.700006	15.689997	15.689997	15.700006	15.730005	15.769983	15.820002	15.890009	15.950006	16.010004	16.059992	16.089991	16.109980	16.119989	16.129999	16.149988	16.159998	16.159998	16.159998	16.149988	16.140009	16.119989	16.079981	16.010004	15.909998	15.769983	15.600000	15.450006	15.339991	15.269983	15.219995	15.189997	15.140009	15.089991	15.049982	15.029993	15.049982	15.119989	15.189997	15.249994	15.269983	15.279993	15.290003	15.309992	15.339991	15.369989	15.409998	15.439997	15.450006	15.459986	15.450006	15.429987	15.409998	15.399988	15.409998	15.429987	15.439997	15.429987	15.390009	15.320002	15.230005	15.109980	14.969995	14.829981	14.730005	14.689997	14.749994	14.879999	15.029993	15.179987	15.279993	15.329981	15.339991	15.309992	15.249994	15.179987	15.129999	15.109980	15.119989	15.159998	15.219995	15.290003	15.359980	15.399988	15.429987	15.439997	15.450006	15.489985	15.529993	15.559992	15.579981	15.559992	15.529993	15.489985	15.450006	15.409998	15.390009	15.379999	15.399988	15.420008	15.450006	15.459986	15.450006	15.420008	15.379999	15.350000	15.339991	15.339991	15.339991	15.320002	15.279993	15.230005	15.159998	15.070002	14.980005	14.879999	14.769983	14.670008	14.579981	14.469995	14.359980	14.239985	14.140009	14.059992	13.999994	13.950006	13.920008	13.879999	13.839991	13.809992	13.799982	13.809992	13.839991	13.869989	13.909998	13.939997	13.959986	13.980005	13.989985	13.999994	14.010004	14.010004	14.010004	14.010004	13.999994	13.989985	13.969995	13.939997	13.890009	13.829981	13.769983	13.700006	13.649988	13.609980	13.589991	13.589991	13.600000	13.619989	13.640009	13.659998	13.659998	13.649988	13.619989	13.589991	13.540003	13.499994	13.459986	13.429987	13.409998	13.399988	13.399988	13.399988	13.409998	13.409998	13.409998	13.399988	13.379999	13.359980	13.320002	13.290003	13.249994	13.219995	13.189997	13.159998	13.140009	13.119989	13.100000	13.079981	13.059992	13.029993	12.999994	12.959986	12.929987	12.890009	12.850000	12.809992	12.769983	12.730005	12.709986	12.689997	12.679987	12.670008	12.659998
15.510004	15.480005	15.459986	15.450006	15.439997	15.439997	15.459986	15.489985	15.519983	15.529993	15.519983	15.499994	15.499994	15.510004	15.540003	15.589991	15.649988	15.679987	15.670008	15.609980	15.499994	15.399988	15.350000	15.369989	15.420008	15.450006	15.459986	15.450006	15.429987	15.420008	15.429987	15.469995	15.529993	15.589991	15.640009	15.679987	15.700006	15.709986	15.709986	15.719995	15.730005	15.739985	15.769983	15.820002	15.869989	15.929987	15.989985	16.040003	16.070002	16.079981	16.089991	16.109980	16.129999	16.149988	16.159998	16.159998	16.159998	16.159998	16.140009	16.089991	16.019983	15.920008	15.790003	15.640009	15.489985	15.390009	15.309992	15.249994	15.209986	15.179987	15.129999	15.100000	15.079981	15.109980	15.170008	15.239985	15.279993	15.299982	15.309992	15.320002	15.339991	15.369989	15.390009	15.420008	15.439997	15.450006	15.450006	15.429987	15.409998	15.399988	15.399988	15.409998	15.429987	15.450006	15.439997	15.399988	15.329981	15.249994	15.140009	15.019983	14.879999	14.760004	14.689997	14.719995	14.829981	14.980005	15.129999	15.239985	15.299982	15.320002	15.290003	15.230005	15.159998	15.100000	15.079981	15.089991	15.119989	15.189997	15.260004	15.339991	15.399988	15.439997	15.450006	15.459986	15.469995	15.499994	15.519983	15.519983	15.510004	15.489985	15.450006	15.420008	15.379999	15.369989	15.379999	15.399988	15.439997	15.489985	15.499994	15.480005	15.450006	15.409998	15.379999	15.369989	15.369989	15.359980	15.329981	15.279993	15.209986	15.129999	15.049982	14.959986	14.869989	14.779993	14.700006	14.609980	14.519983	14.420008	14.299982	14.189997	14.100000	14.029993	13.969995	13.920008	13.869989	13.820002	13.779993	13.760004	13.769983	13.790003	13.829981	13.869989	13.909998	13.939997	13.959986	13.980005	13.999994	13.999994	14.010004	13.999994	13.999994	13.989985	13.969995	13.950006	13.920008	13.869989	13.809992	13.739985	13.679987	13.619989	13.579981	13.570002	13.570002	13.589991	13.609980	13.629999	13.640009	13.640009	13.629999	13.600000	13.559992	13.510004	13.459986	13.420008	13.390009	13.369989	13.359980	13.369989	13.369989	13.379999	13.390009	13.379999	13.379999	13.359980	13.329981	13.299982	13.260004	13.230005	13.200006	13.170008	13.149988	13.129999	13.109980	13.089991	13.070002	13.049982	13.019983	12.989985	12.959986	12.929987	12.890009	12.850000	12.809992	12.769983	12.739985	12.709986	12.689997	12.679987	12.670008	12.659998
15.519983	15.469995	15.450006	15.439997	15.439997	15.459986	15.499994	15.540003	15.570002	15.570002	15.559992	15.540003	15.529993	15.540003	15.570002	15.619989	15.670008	15.700006	15.689997	15.640009	15.540003	15.450006	15.399988	15.399988	15.420008	15.439997	15.429987	15.420008	15.399988	15.399988	15.420008	15.469995	15.529993	15.579981	15.629999	15.670008	15.689997	15.700006	15.709986	15.719995	15.730005	15.739985	15.769983	15.809992	15.859980	15.920008	15.980005	16.019983	16.040003	16.059992	16.059992	16.079981	16.100000	16.129999	16.140009	16.140009	16.129999	16.129999	16.119989	16.079981	15.999994	15.909998	15.790003	15.659998	15.529993	15.429987	15.350000	15.290003	15.249994	15.219995	15.189997	15.170008	15.159998	15.179987	15.230005	15.279993	15.320002	15.329981	15.339991	15.359980	15.379999	15.399988	15.409998	15.429987	15.439997	15.450006	15.439997	15.420008	15.399988	15.390009	15.390009	15.409998	15.429987	15.450006	15.439997	15.399988	15.339991	15.269983	15.179987	15.070002	14.939997	14.799982	14.709986	14.709986	14.790003	14.929987	15.070002	15.189997	15.260004	15.290003	15.269983	15.209986	15.129999	15.059992	15.029993	15.040003	15.070002	15.129999	15.219995	15.299982	15.379999	15.429987	15.450006	15.450006	15.450006	15.450006	15.459986	15.450006	15.439997	15.429987	15.399988	15.369989	15.350000	15.350000	15.359980	15.399988	15.459986	15.519983	15.529993	15.510004	15.469995	15.429987	15.399988	15.399988	15.399988	15.379999	15.339991	15.269983	15.189997	15.100000	15.019983	14.939997	14.859980	14.779993	14.709986	14.640009	14.570002	14.469995	14.359980	14.249994	14.140009	14.070002	13.999994	13.929987	13.859980	13.799982	13.749994	13.719995	13.719995	13.739985	13.779993	13.820002	13.869989	13.909998	13.939997	13.959986	13.969995	13.980005	13.989985	13.989985	13.980005	13.969995	13.950006	13.920008	13.890009	13.839991	13.769983	13.709986	13.640009	13.589991	13.559992	13.540003	13.549982	13.559992	13.579981	13.600000	13.619989	13.619989	13.600000	13.570002	13.529993	13.480005	13.429987	13.379999	13.350000	13.329981	13.329981	13.339991	13.350000	13.350000	13.359980	13.359980	13.350000	13.329981	13.299982	13.269983	13.239985	13.209986	13.179987	13.149988	13.129999	13.119989	13.100000	13.079981	13.070002	13.040003	13.019983	12.989985	12.959986	12.929987	12.899988	12.859980	12.820002	12.769983	12.739985	12.709986	12.689997	12.679987	12.670008	12.659998
15.529993	15.469995	15.439997	15.439997	15.459986	15.499994	15.549982	15.600000	15.640009	15.640009	15.619989	15.600000	15.589991	15.600000	15.629999	15.659998	15.700006	15.719995	15.719995	15.670008	15.589991	15.499994	15.450006	15.429987	15.420008	15.420008	15.409998	15.390009	15.379999	15.390009	15.420008	15.469995	15.519983	15.570002	15.609980	15.640009	15.659998	15.670008	15.689997	15.709986	15.719995	15.739985	15.769983	15.809992	15.850000	15.909998	15.959986	15.999994	16.029993	16.029993	16.040003	16.049982	16.079981	16.100000	16.109980	16.109980	16.100000	16.089991	16.089991	16.049982	15.980005	15.879999	15.769983	15.649988	15.529993	15.439997	15.369989	15.309992	15.290003	15.269983	15.249994	15.239985	15.239985	15.249994	15.290003	15.329981	15.350000	15.359980	15.369989	15.390009	15.409998	15.429987	15.439997	15.459986	15.459986	15.459986	15.439997	15.409998	15.390009	15.379999	15.379999	15.399988	15.429987	15.450006	15.450006	15.420008	15.369989	15.299982	15.230005	15.140009	14.999994	14.850000	14.730005	14.689997	14.749994	14.869989	15.010004	15.129999	15.200006	15.230005	15.209986	15.149988	15.070002	15.010004	14.980005	14.980005	15.019983	15.079981	15.159998	15.249994	15.339991	15.390009	15.420008	15.420008	15.409998	15.399988	15.390009	15.379999	15.379999	15.369989	15.350000	15.329981	15.309992	15.320002	15.339991	15.379999	15.459986	15.529993	15.549982	15.529993	15.489985	15.450006	15.420008	15.420008	15.420008	15.390009	15.339991	15.260004	15.170008	15.070002	14.989985	14.909998	14.850000	14.790003	14.730005	14.670008	14.609980	14.529993	14.429987	14.320002	14.209986	14.119989	14.029993	13.939997	13.859980	13.779993	13.719995	13.679987	13.670008	13.679987	13.709986	13.760004	13.809992	13.859980	13.899988	13.929987	13.950006	13.959986	13.959986	13.959986	13.950006	13.929987	13.909998	13.890009	13.850000	13.799982	13.739985	13.670008	13.609980	13.559992	13.529993	13.510004	13.519983	13.540003	13.559992	13.579981	13.589991	13.589991	13.570002	13.540003	13.489985	13.439997	13.390009	13.350000	13.320002	13.299982	13.299982	13.309992	13.320002	13.329981	13.329981	13.329981	13.320002	13.299982	13.269983	13.239985	13.209986	13.179987	13.159998	13.129999	13.119989	13.100000	13.089991	13.070002	13.059992	13.040003	13.019983	12.989985	12.969995	12.939997	12.899988	12.859980	12.820002	12.779993	12.739985	12.709986	12.689997	12.679987	12.670008	12.659998
15.559992	15.499994	15.459986	15.469995	15.499994	15.549982	15.609980	15.670008	15.700006	15.700006	15.679987	15.659998	15.659998	15.670008	15.689997	15.709986	15.730005	15.749994	15.739985	15.700006	15.619989	15.540003	15.480005	15.439997	15.420008	15.390009	15.369989	15.359980	15.359980	15.379999	15.420008	15.469995	15.519983	15.549982	15.579981	15.600000	15.609980	15.619989	15.640009	15.659998	15.679987	15.709986	15.749994	15.790003	15.839991	15.899988	15.950006	15.989985	16.010004	16.010004	16.010004	16.029993	16.049982	16.070002	16.070002	16.059992	16.049982	16.040003	16.029993	15.989985	15.920008	15.829981	15.730005	15.619989	15.519983	15.450006	15.379999	15.339991	15.320002	15.320002	15.320002	15.309992	15.309992	15.320002	15.339991	15.359980	15.369989	15.369989	15.379999	15.409998	15.439997	15.459986	15.480005	15.480005	15.489985	15.480005	15.450006	15.409998	15.369989	15.359980	15.359980	15.390009	15.420008	15.450006	15.450006	15.429987	15.390009	15.339991	15.279993	15.200006	15.070002	14.899988	14.760004	14.679987	14.709986	14.809992	14.939997	15.049982	15.129999	15.159998	15.140009	15.089991	15.010004	14.939997	14.920008	14.920008	14.939997	14.999994	15.070002	15.170008	15.260004	15.329981	15.369989	15.379999	15.369989	15.350000	15.320002	15.309992	15.309992	15.299982	15.290003	15.269983	15.260004	15.269983	15.290003	15.350000	15.459986	15.540003	15.570002	15.540003	15.499994	15.459986	15.429987	15.420008	15.420008	15.390009	15.329981	15.239985	15.140009	15.040003	14.959986	14.890009	14.829981	14.790003	14.739985	14.700006	14.640009	14.579981	14.489985	14.390009	14.279993	14.170008	14.070002	13.959986	13.839991	13.739985	13.659998	13.619989	13.600000	13.609980	13.640009	13.689997	13.749994	13.809992	13.850000	13.879999	13.909998	13.920008	13.920008	13.920008	13.909998	13.890009	13.869989	13.839991	13.809992	13.749994	13.689997	13.629999	13.570002	13.519983	13.489985	13.480005	13.489985	13.510004	13.529993	13.549982	13.559992	13.559992	13.540003	13.510004	13.459986	13.409998	13.350000	13.309992	13.279993	13.269983	13.269983	13.279993	13.290003	13.299982	13.299982	13.299982	13.279993	13.260004	13.239985	13.209986	13.179987	13.149988	13.129999	13.109980	13.100000	13.089991	13.079981	13.059992	13.049982	13.040003	13.019983	12.999994	12.969995	12.950006	12.909998	12.869989	12.829981	12.790003	12.749994	12.719995	12.689997	12.679987	12.670008	12.649988
15.600000	15.529993	15.499994	15.510004	15.549982	15.609980	15.679987	15.730005	15.749994	15.749994	15.739985	15.730005	15.719995	15.730005	15.739985	15.749994	15.760004	15.760004	15.749994	15.719995	15.649988	15.570002	15.499994	15.450006	15.399988	15.359980	15.339991	15.329981	15.339991	15.369989	15.420008	15.469995	15.499994	15.519983	15.529993	15.529993	15.529993	15.540003	15.570002	15.600000	15.640009	15.679987	15.719995	15.779993	15.829981	15.890009	15.939997	15.969995	15.989985	15.989985	15.999994	16.010004	16.029993	16.040003	16.040003	16.010004	15.989985	15.980005	15.969995	15.929987	15.869989	15.779993	15.679987	15.579981	15.499994	15.439997	15.379999	15.350000	15.350000	15.359980	15.369989	15.369989	15.379999	15.379999	15.390009	15.390009	15.379999	15.379999	15.399988	15.429987	15.469995	15.489985	15.510004	15.519983	15.529993	15.510004	15.459986	15.399988	15.359980	15.339991	15.339991	15.369989	15.409998	15.439997	15.459986	15.439997	15.409998	15.369989	15.329981	15.260004	15.140009	14.950006	14.779993	14.670008	14.670008	14.749994	14.859980	14.969995	15.040003	15.070002	15.049982	14.989985	14.920008	14.859980	14.839991	14.850000	14.869989	14.909998	14.980005	15.079981	15.170008	15.249994	15.299982	15.320002	15.309992	15.290003	15.260004	15.249994	15.239985	15.239985	15.230005	15.209986	15.209986	15.219995	15.239985	15.309992	15.429987	15.529993	15.559992	15.540003	15.489985	15.450006	15.420008	15.420008	15.409998	15.379999	15.309992	15.209986	15.109980	15.010004	14.929987	14.859980	14.820002	14.790003	14.760004	14.719995	14.679987	14.619989	14.549982	14.459986	14.350000	14.230005	14.100000	13.959986	13.820002	13.700006	13.609980	13.549982	13.529993	13.529993	13.559992	13.609980	13.670008	13.730005	13.790003	13.829981	13.859980	13.879999	13.879999	13.869989	13.859980	13.839991	13.820002	13.799982	13.760004	13.709986	13.649988	13.589991	13.529993	13.480005	13.459986	13.450006	13.450006	13.469995	13.499994	13.519983	13.529993	13.529993	13.510004	13.480005	13.429987	13.369989	13.320002	13.279993	13.249994	13.230005	13.239985	13.249994	13.260004	13.269983	13.269983	13.260004	13.249994	13.230005	13.200006	13.170008	13.140009	13.119989	13.100000	13.089991	13.079981	13.070002	13.059992	13.049982	13.040003	13.029993	13.019983	12.999994	12.980005	12.959986	12.929987	12.890009	12.839991	12.790003	12.749994	12.719995	12.689997	12.670008	12.659998	12.640009
15.640009	15.570002	15.549982	15.559992	15.609980	15.670008	15.730005	15.760004	15.779993	15.779993	15.779993	15.769983	15.779993	15.790003	15.790003	15.779993	15.779993	15.779993	15.760004	15.730005	15.670008	15.589991	15.510004	15.450006	15.379999	15.329981	15.299982	15.290003	15.309992	15.350000	15.409998	15.450006	15.480005	15.480005	15.469995	15.459986	15.450006	15.450006	15.480005	15.519983	15.570002	15.629999	15.689997	15.749994	15.809992	15.869989	15.929987	15.959986	15.989985	15.989985	15.989985	15.999994	16.019983	16.019983	15.999994	15.969995	15.939997	15.920008	15.909998	15.869989	15.809992	15.709986	15.619989	15.540003	15.469995	15.420008	15.390009	15.369989	15.369989	15.399988	15.420008	15.429987	15.429987	15.429987	15.420008	15.409998	15.390009	15.379999	15.399988	15.450006	15.489985	15.519983	15.549982	15.559992	15.559992	15.529993	15.469995	15.399988	15.339991	15.309992	15.309992	15.339991	15.379999	15.429987	15.459986	15.459986	15.429987	15.409998	15.379999	15.320002	15.200006	14.999994	14.790003	14.670008	14.629999	14.689997	14.790003	14.879999	14.950006	14.969995	14.959986	14.899988	14.839991	14.779993	14.760004	14.769983	14.790003	14.820002	14.869989	14.959986	15.059992	15.140009	15.209986	15.239985	15.249994	15.230005	15.209986	15.189997	15.179987	15.179987	15.170008	15.159998	15.159998	15.159998	15.189997	15.269983	15.409998	15.510004	15.540003	15.519983	15.480005	15.429987	15.399988	15.390009	15.390009	15.350000	15.279993	15.179987	15.079981	14.980005	14.899988	14.839991	14.809992	14.790003	14.769983	14.749994	14.709986	14.659998	14.600000	14.519983	14.409998	14.279993	14.129999	13.959986	13.790003	13.640009	13.540003	13.469995	13.450006	13.450006	13.469995	13.519983	13.589991	13.649988	13.719995	13.769983	13.799982	13.820002	13.820002	13.820002	13.809992	13.799982	13.769983	13.749994	13.709986	13.659998	13.600000	13.540003	13.489985	13.439997	13.420008	13.409998	13.420008	13.439997	13.469995	13.489985	13.499994	13.499994	13.480005	13.439997	13.390009	13.339991	13.279993	13.239985	13.209986	13.200006	13.209986	13.219995	13.230005	13.239985	13.239985	13.230005	13.209986	13.189997	13.159998	13.140009	13.109980	13.089991	13.079981	13.059992	13.059992	13.049982	13.040003	13.040003	13.029993	13.019983	13.019983	13.010004	12.989985	12.969995	12.939997	12.899988	12.850000	12.799982	12.749994	12.719995	12.689997	12.670008	12.649988	12.629999
15.679987	15.619989	15.600000	15.619989	15.670008	15.730005	15.769983	15.790003	15.799982	15.799982	15.799982	15.809992	15.809992	15.820002	15.809992	15.790003	15.769983	15.760004	15.739985	15.709986	15.659998	15.589991	15.510004	15.429987	15.359980	15.290003	15.249994	15.249994	15.279993	15.329981	15.390009	15.429987	15.450006	15.429987	15.399988	15.369989	15.350000	15.359980	15.390009	15.439997	15.499994	15.579981	15.649988	15.730005	15.799982	15.859980	15.920008	15.959986	15.980005	15.989985	15.999994	15.999994	16.010004	16.010004	15.980005	15.929987	15.899988	15.869989	15.859980	15.829981	15.749994	15.659998	15.559992	15.489985	15.439997	15.409998	15.390009	15.379999	15.399988	15.429987	15.450006	15.469995	15.469995	15.469995	15.459986	15.439997	15.409998	15.390009	15.409998	15.459986	15.510004	15.549982	15.579981	15.600000	15.600000	15.559992	15.489985	15.399988	15.329981	15.290003	15.279993	15.309992	15.369989	15.420008	15.459986	15.469995	15.450006	15.439997	15.420008	15.379999	15.260004	15.040003	14.809992	14.659998	14.609980	14.640009	14.719995	14.799982	14.859980	14.879999	14.869989	14.820002	14.760004	14.719995	14.709986	14.709986	14.719995	14.730005	14.769983	14.839991	14.939997	15.029993	15.109980	15.159998	15.179987	15.179987	15.149988	15.140009	15.129999	15.129999	15.129999	15.109980	15.109980	15.109980	15.129999	15.219995	15.369989	15.480005	15.510004	15.489985	15.450006	15.399988	15.369989	15.359980	15.359980	15.329981	15.260004	15.149988	15.049982	14.950006	14.879999	14.829981	14.799982	14.790003	14.790003	14.769983	14.739985	14.700006	14.640009	14.559992	14.459986	14.320002	14.149988	13.959986	13.760004	13.579981	13.459986	13.390009	13.359980	13.359980	13.390009	13.429987	13.489985	13.570002	13.640009	13.700006	13.739985	13.760004	13.769983	13.769983	13.760004	13.739985	13.719995	13.689997	13.659998	13.609980	13.549982	13.499994	13.439997	13.399988	13.379999	13.369989	13.379999	13.409998	13.429987	13.450006	13.459986	13.459986	13.439997	13.409998	13.359980	13.299982	13.249994	13.209986	13.179987	13.170008	13.179987	13.189997	13.200006	13.209986	13.209986	13.189997	13.179987	13.149988	13.129999	13.100000	13.079981	13.059992	13.049982	13.040003	13.029993	13.019983	13.019983	13.019983	13.019983	13.019983	13.010004	13.010004	12.999994	12.980005	12.959986	12.909998	12.859980	12.799982	12.760004	12.719995	12.689997	12.659998	12.640009	12.619989
15.719995	15.659998	15.640009	15.670008	15.719995	15.760004	15.790003	15.790003	15.790003	15.790003	15.799982	15.809992	15.829981	15.829981	15.809992	15.779993	15.749994	15.730005	15.709986	15.679987	15.640009	15.579981	15.499994	15.420008	15.329981	15.260004	15.209986	15.209986	15.249994	15.299982	15.359980	15.399988	15.399988	15.369989	15.329981	15.290003	15.269983	15.269983	15.309992	15.359980	15.439997	15.529993	15.619989	15.709986	15.790003	15.859980	15.920008	15.959986	15.989985	15.999994	16.010004	16.010004	16.010004	15.989985	15.959986	15.909998	15.859980	15.839991	15.829981	15.790003	15.709986	15.619989	15.529993	15.469995	15.429987	15.420008	15.409998	15.409998	15.429987	15.459986	15.489985	15.499994	15.510004	15.510004	15.489985	15.459986	15.429987	15.420008	15.439997	15.480005	15.529993	15.579981	15.609980	15.640009	15.629999	15.589991	15.499994	15.399988	15.320002	15.269983	15.260004	15.299982	15.350000	15.420008	15.459986	15.469995	15.459986	15.459986	15.459986	15.429987	15.320002	15.089991	14.820002	14.659998	14.589991	14.619989	14.689997	14.760004	14.809992	14.829981	14.809992	14.769983	14.719995	14.679987	14.670008	14.670008	14.659998	14.649988	14.670008	14.730005	14.809992	14.909998	14.999994	15.070002	15.109980	15.119989	15.109980	15.089991	15.089991	15.089991	15.089991	15.070002	15.079981	15.079981	15.100000	15.189997	15.329981	15.439997	15.469995	15.450006	15.409998	15.359980	15.329981	15.329981	15.320002	15.290003	15.230005	15.129999	15.029993	14.929987	14.859980	14.820002	14.799982	14.799982	14.799982	14.790003	14.760004	14.719995	14.659998	14.589991	14.489985	14.350000	14.170008	13.950006	13.719995	13.529993	13.399988	13.329981	13.290003	13.290003	13.309992	13.350000	13.409998	13.480005	13.549982	13.619989	13.670008	13.700006	13.709986	13.709986	13.700006	13.689997	13.670008	13.640009	13.609980	13.559992	13.510004	13.450006	13.399988	13.359980	13.339991	13.339991	13.350000	13.369989	13.399988	13.420008	13.429987	13.429987	13.409998	13.369989	13.320002	13.269983	13.219995	13.179987	13.149988	13.140009	13.149988	13.159998	13.170008	13.170008	13.170008	13.159998	13.140009	13.109980	13.089991	13.059992	13.040003	13.019983	13.010004	13.010004	12.999994	12.999994	12.999994	12.999994	12.999994	13.010004	13.010004	13.010004	13.010004	12.999994	12.969995	12.920008	12.869989	12.809992	12.760004	12.709986	12.679987	12.649988	12.629999	12.609980
15.749994	15.689997	15.670008	15.700006	15.749994	15.779993	15.790003	15.779993	15.769983	15.769983	15.790003	15.809992	15.829981	15.820002	15.799982	15.760004	15.709986	15.670008	15.649988	15.619989	15.589991	15.540003	15.480005	15.399988	15.309992	15.230005	15.189997	15.179987	15.219995	15.269983	15.329981	15.359980	15.350000	15.309992	15.249994	15.209986	15.200006	15.209986	15.260004	15.320002	15.409998	15.499994	15.600000	15.689997	15.779993	15.859980	15.920008	15.969995	15.999994	16.019983	16.019983	16.019983	16.010004	15.989985	15.939997	15.890009	15.850000	15.829981	15.820002	15.779993	15.700006	15.600000	15.510004	15.459986	15.439997	15.429987	15.439997	15.450006	15.469995	15.499994	15.519983	15.529993	15.540003	15.540003	15.529993	15.510004	15.480005	15.459986	15.469995	15.510004	15.559992	15.609980	15.640009	15.670008	15.649988	15.600000	15.510004	15.399988	15.320002	15.269983	15.260004	15.290003	15.350000	15.420008	15.459986	15.469995	15.469995	15.480005	15.489985	15.480005	15.369989	15.140009	14.859980	14.679987	14.609980	14.629999	14.689997	14.739985	14.779993	14.790003	14.779993	14.749994	14.709986	14.679987	14.670008	14.679987	14.649988	14.609980	14.600000	14.640009	14.700006	14.790003	14.890009	14.980005	15.040003	15.059992	15.059992	15.049982	15.059992	15.070002	15.059992	15.049982	15.049982	15.059992	15.070002	15.149988	15.279993	15.379999	15.420008	15.390009	15.339991	15.299982	15.290003	15.279993	15.279993	15.260004	15.200006	15.109980	15.010004	14.920008	14.850000	14.820002	14.809992	14.820002	14.820002	14.809992	14.790003	14.739985	14.689997	14.609980	14.499994	14.359980	14.170008	13.950006	13.700006	13.489985	13.339991	13.269983	13.230005	13.219995	13.230005	13.269983	13.320002	13.390009	13.469995	13.540003	13.600000	13.629999	13.649988	13.649988	13.649988	13.640009	13.619989	13.600000	13.559992	13.519983	13.469995	13.409998	13.359980	13.329981	13.309992	13.299982	13.320002	13.339991	13.359980	13.379999	13.390009	13.390009	13.369989	13.329981	13.290003	13.230005	13.179987	13.140009	13.119989	13.109980	13.109980	13.119989	13.140009	13.140009	13.140009	13.119989	13.100000	13.079981	13.049982	13.019983	12.999994	12.989985	12.980005	12.980005	12.969995	12.969995	12.969995	12.980005	12.989985	12.989985	12.999994	13.010004	13.010004	12.999994	12.980005	12.929987	12.869989	12.809992	12.749994	12.709986	12.670008	12.640009	12.609980	12.589991
15.769983	15.700006	15.679987	15.709986	15.760004	15.779993	15.779993	15.760004	15.739985	15.739985	15.760004	15.790003	15.799982	15.799982	15.760004	15.700006	15.640009	15.589991	15.559992	15.549982	15.529993	15.499994	15.459986	15.390009	15.299982	15.219995	15.170008	15.159998	15.200006	15.249994	15.309992	15.329981	15.309992	15.260004	15.209986	15.170008	15.159998	15.179987	15.230005	15.299982	15.390009	15.480005	15.589991	15.689997	15.779993	15.859980	15.929987	15.980005	16.019983	16.029993	16.029993	16.019983	16.010004	15.969995	15.929987	15.879999	15.839991	15.829981	15.820002	15.779993	15.689997	15.589991	15.510004	15.469995	15.459986	15.480005	15.499994	15.529993	15.549982	15.559992	15.559992	15.570002	15.570002	15.579981	15.579981	15.559992	15.540003	15.519983	15.529993	15.559992	15.600000	15.640009	15.670008	15.679987	15.649988	15.589991	15.499994	15.399988	15.320002	15.279993	15.269983	15.290003	15.350000	15.420008	15.459986	15.469995	15.480005	15.489985	15.519983	15.519983	15.429987	15.200006	14.909998	14.700006	14.649988	14.670008	14.730005	14.779993	14.809992	14.829981	14.809992	14.779993	14.749994	14.719995	14.700006	14.700006	14.649988	14.579981	14.549982	14.559992	14.609980	14.700006	14.799982	14.890009	14.959986	14.999994	15.010004	15.019983	15.029993	15.040003	15.049982	15.040003	15.049982	15.059992	15.079981	15.140009	15.239985	15.309992	15.329981	15.299982	15.249994	15.230005	15.239985	15.239985	15.249994	15.230005	15.179987	15.100000	14.999994	14.909998	14.850000	14.820002	14.820002	14.829981	14.839991	14.829981	14.799982	14.760004	14.689997	14.609980	14.510004	14.359980	14.179987	13.939997	13.679987	13.459986	13.309992	13.219995	13.179987	13.170008	13.170008	13.200006	13.249994	13.309992	13.390009	13.459986	13.529993	13.570002	13.589991	13.600000	13.600000	13.589991	13.579981	13.549982	13.519983	13.469995	13.420008	13.369989	13.329981	13.290003	13.269983	13.269983	13.279993	13.299982	13.329981	13.350000	13.359980	13.350000	13.329981	13.299982	13.249994	13.200006	13.149988	13.109980	13.089991	13.079981	13.079981	13.089991	13.100000	13.109980	13.100000	13.079981	13.059992	13.040003	13.010004	12.989985	12.969995	12.959986	12.950006	12.939997	12.939997	12.939997	12.950006	12.950006	12.959986	12.980005	12.989985	13.010004	13.010004	13.010004	12.980005	12.939997	12.879999	12.809992	12.749994	12.700006	12.659998	12.629999	12.600000	12.579981
15.779993	15.689997	15.659998	15.689997	15.739985	15.760004	15.760004	15.730005	15.709986	15.719995	15.739985	15.769983	15.779993	15.760004	15.719995	15.640009	15.559992	15.499994	15.459986	15.450006	15.450006	15.450006	15.420008	15.369989	15.299982	15.219995	15.170008	15.159998	15.200006	15.249994	15.290003	15.309992	15.279993	15.219995	15.170008	15.140009	15.140009	15.179987	15.239985	15.320002	15.409998	15.499994	15.609980	15.700006	15.799982	15.869989	15.939997	15.999994	16.029993	16.049982	16.040003	16.019983	15.999994	15.959986	15.909998	15.869989	15.839991	15.839991	15.839991	15.799982	15.709986	15.609980	15.529993	15.499994	15.510004	15.540003	15.570002	15.609980	15.629999	15.629999	15.609980	15.609980	15.609980	15.619989	15.629999	15.629999	15.619989	15.600000	15.600000	15.609980	15.640009	15.670008	15.679987	15.679987	15.649988	15.579981	15.489985	15.399988	15.329981	15.290003	15.279993	15.299982	15.359980	15.420008	15.459986	15.469995	15.480005	15.499994	15.549982	15.570002	15.489985	15.279993	14.999994	14.790003	14.719995	14.749994	14.799982	14.839991	14.869989	14.879999	14.869989	14.829981	14.799982	14.779993	14.779993	14.760004	14.700006	14.619989	14.549982	14.529993	14.559992	14.619989	14.709986	14.809992	14.890009	14.939997	14.959986	14.980005	15.010004	15.040003	15.049982	15.049982	15.059992	15.079981	15.089991	15.129999	15.189997	15.230005	15.219995	15.170008	15.129999	15.140009	15.170008	15.200006	15.209986	15.209986	15.159998	15.089991	14.989985	14.909998	14.850000	14.829981	14.839991	14.859980	14.859980	14.850000	14.820002	14.760004	14.689997	14.609980	14.499994	14.359980	14.170008	13.939997	13.689997	13.459986	13.299982	13.200006	13.149988	13.119989	13.119989	13.140009	13.179987	13.239985	13.320002	13.390009	13.459986	13.510004	13.540003	13.549982	13.559992	13.549982	13.540003	13.510004	13.480005	13.439997	13.390009	13.339991	13.299982	13.260004	13.239985	13.239985	13.249994	13.269983	13.290003	13.309992	13.320002	13.320002	13.299982	13.260004	13.219995	13.170008	13.119989	13.079981	13.059992	13.049982	13.049982	13.059992	13.070002	13.070002	13.059992	13.049982	13.019983	12.999994	12.969995	12.950006	12.929987	12.920008	12.909998	12.909998	12.909998	12.909998	12.920008	12.929987	12.939997	12.959986	12.980005	12.999994	13.010004	13.010004	12.980005	12.929987	12.869989	12.799982	12.739985	12.689997	12.649988	12.609980	12.579981	12.559992
15.769983	15.670008	15.640009	15.670008	15.709986	15.739985	15.730005	15.700006	15.679987	15.689997	15.719995	15.739985	15.749994	15.719995	15.659998	15.579981	15.480005	15.399988	15.359980	15.350000	15.369989	15.390009	15.390009	15.359980	15.299982	15.230005	15.189997	15.179987	15.209986	15.260004	15.299982	15.299982	15.269983	15.219995	15.170008	15.149988	15.170008	15.209986	15.269983	15.350000	15.439997	15.529993	15.629999	15.719995	15.809992	15.890009	15.950006	15.999994	16.040003	16.049982	16.040003	16.010004	15.969995	15.929987	15.890009	15.850000	15.839991	15.850000	15.859980	15.829981	15.739985	15.640009	15.559992	15.540003	15.570002	15.609980	15.670008	15.719995	15.739985	15.739985	15.700006	15.670008	15.670008	15.679987	15.689997	15.700006	15.700006	15.689997	15.670008	15.670008	15.679987	15.689997	15.679987	15.659998	15.609980	15.529993	15.450006	15.379999	15.329981	15.299982	15.299982	15.320002	15.359980	15.420008	15.459986	15.459986	15.469995	15.499994	15.559992	15.600000	15.559992	15.379999	15.109980	14.899988	14.820002	14.829981	14.890009	14.929987	14.959986	14.969995	14.959986	14.950006	14.929987	14.920008	14.899988	14.850000	14.769983	14.659998	14.559992	14.519983	14.529993	14.579981	14.659998	14.760004	14.839991	14.879999	14.909998	14.950006	14.989985	15.029993	15.059992	15.070002	15.070002	15.100000	15.100000	15.109980	15.129999	15.140009	15.100000	15.049982	15.029993	15.049982	15.109980	15.159998	15.189997	15.189997	15.149988	15.079981	14.999994	14.909998	14.859980	14.850000	14.859980	14.879999	14.879999	14.859980	14.820002	14.760004	14.679987	14.589991	14.480005	14.339991	14.159998	13.939997	13.700006	13.469995	13.309992	13.209986	13.149988	13.109980	13.089991	13.100000	13.129999	13.179987	13.249994	13.320002	13.399988	13.450006	13.489985	13.510004	13.519983	13.510004	13.499994	13.480005	13.439997	13.399988	13.359980	13.309992	13.269983	13.230005	13.209986	13.209986	13.219995	13.239985	13.260004	13.279993	13.290003	13.279993	13.260004	13.230005	13.179987	13.129999	13.089991	13.049982	13.029993	13.019983	13.019983	13.029993	13.040003	13.040003	13.029993	13.010004	12.989985	12.959986	12.939997	12.920008	12.899988	12.890009	12.879999	12.879999	12.879999	12.879999	12.890009	12.899988	12.920008	12.939997	12.959986	12.980005	12.999994	12.999994	12.969995	12.929987	12.859980	12.799982	12.730005	12.679987	12.629999	12.600000	12.570002	12.540003
15.749994	15.640009	15.600000	15.629999	15.679987	15.709986	15.700006	15.679987	15.659998	15.670008	15.709986	15.730005	15.730005	15.689997	15.619989	15.510004	15.399988	15.299982	15.249994	15.249994	15.290003	15.329981	15.350000	15.350000	15.309992	15.260004	15.230005	15.230005	15.260004	15.299982	15.329981	15.320002	15.279993	15.219995	15.179987	15.179987	15.200006	15.249994	15.320002	15.399988	15.489985	15.579981	15.659998	15.749994	15.829981	15.899988	15.959986	16.010004	16.040003	16.040003	16.029993	15.999994	15.950006	15.909998	15.859980	15.839991	15.850000	15.869989	15.890009	15.869989	15.790003	15.689997	15.619989	15.609980	15.629999	15.689997	15.760004	15.820002	15.850000	15.839991	15.790003	15.749994	15.739985	15.739985	15.749994	15.760004	15.760004	15.739985	15.719995	15.700006	15.689997	15.679987	15.659998	15.619989	15.559992	15.480005	15.409998	15.350000	15.320002	15.309992	15.299982	15.320002	15.359980	15.409998	15.439997	15.450006	15.459986	15.499994	15.570002	15.629999	15.619989	15.489985	15.260004	15.070002	14.980005	14.989985	15.040003	15.059992	15.070002	15.070002	15.070002	15.070002	15.079981	15.079981	15.049982	14.980005	14.859980	14.730005	14.609980	14.540003	14.529993	14.559992	14.629999	14.719995	14.779993	14.829981	14.859980	14.909998	14.969995	15.029993	15.070002	15.089991	15.089991	15.109980	15.100000	15.089991	15.070002	15.040003	14.989985	14.950006	14.939997	14.980005	15.059992	15.129999	15.170008	15.179987	15.149988	15.079981	14.999994	14.920008	14.869989	14.859980	14.879999	14.899988	14.899988	14.869989	14.820002	14.739985	14.659998	14.559992	14.450006	14.320002	14.159998	13.959986	13.739985	13.519983	13.350000	13.239985	13.159998	13.109980	13.070002	13.059992	13.079981	13.129999	13.189997	13.269983	13.339991	13.399988	13.439997	13.469995	13.480005	13.480005	13.459986	13.439997	13.409998	13.369989	13.329981	13.279993	13.239985	13.209986	13.189997	13.179987	13.189997	13.209986	13.230005	13.249994	13.249994	13.239985	13.219995	13.189997	13.149988	13.100000	13.059992	13.019983	12.999994	12.989985	12.989985	12.999994	12.999994	12.999994	12.989985	12.969995	12.950006	12.920008	12.899988	12.879999	12.859980	12.850000	12.850000	12.839991	12.839991	12.850000	12.850000	12.869989	12.890009	12.909998	12.939997	12.959986	12.980005	12.980005	12.959986	12.909998	12.850000	12.779993	12.719995	12.659998	12.619989	12.579981	12.549982	12.519983
15.709986	15.609980	15.559992	15.600000	15.659998	15.679987	15.679987	15.659998	15.649988	15.659998	15.700006	15.730005	15.719995	15.670008	15.579981	15.469995	15.339991	15.239985	15.179987	15.170008	15.209986	15.269983	15.320002	15.329981	15.320002	15.290003	15.279993	15.290003	15.320002	15.359980	15.369989	15.350000	15.309992	15.249994	15.219995	15.219995	15.260004	15.309992	15.369989	15.459986	15.549982	15.619989	15.700006	15.779993	15.850000	15.909998	15.969995	16.010004	16.029993	16.040003	16.019983	15.980005	15.929987	15.879999	15.839991	15.829981	15.850000	15.890009	15.920008	15.909998	15.850000	15.760004	15.689997	15.679987	15.709986	15.769983	15.850000	15.909998	15.929987	15.920008	15.869989	15.809992	15.790003	15.779993	15.790003	15.799982	15.799982	15.779993	15.749994	15.719995	15.679987	15.649988	15.619989	15.559992	15.489985	15.409998	15.339991	15.309992	15.299982	15.299982	15.299982	15.309992	15.339991	15.390009	15.409998	15.420008	15.429987	15.480005	15.559992	15.640009	15.659998	15.579981	15.409998	15.249994	15.159998	15.159998	15.189997	15.200006	15.200006	15.189997	15.200006	15.209986	15.209986	15.189997	15.149988	15.059992	14.929987	14.779993	14.649988	14.570002	14.540003	14.570002	14.619989	14.689997	14.749994	14.779993	14.820002	14.869989	14.950006	15.029993	15.089991	15.109980	15.119989	15.119989	15.089991	15.049982	14.999994	14.959986	14.909998	14.879999	14.879999	14.929987	15.019983	15.100000	15.149988	15.170008	15.149988	15.089991	14.999994	14.929987	14.879999	14.869989	14.890009	14.909998	14.909998	14.869989	14.799982	14.719995	14.619989	14.519983	14.409998	14.290003	14.149988	13.980005	13.779993	13.579981	13.399988	13.279993	13.200006	13.140009	13.089991	13.059992	13.049982	13.079981	13.140009	13.209986	13.290003	13.350000	13.399988	13.429987	13.439997	13.450006	13.429987	13.409998	13.379999	13.339991	13.299982	13.260004	13.209986	13.179987	13.159998	13.159998	13.159998	13.179987	13.200006	13.209986	13.219995	13.209986	13.189997	13.159998	13.109980	13.070002	13.029993	12.989985	12.969995	12.959986	12.959986	12.969995	12.969995	12.959986	12.950006	12.929987	12.909998	12.890009	12.859980	12.850000	12.829981	12.820002	12.809992	12.809992	12.809992	12.809992	12.820002	12.839991	12.859980	12.879999	12.909998	12.939997	12.959986	12.959986	12.939997	12.890009	12.829981	12.769983	12.700006	12.649988	12.600000	12.570002	12.529993	12.510004
15.670008	15.570002	15.529993	15.579981	15.640009	15.670008	15.670008	15.649988	15.640009	15.659998	15.709986	15.739985	15.730005	15.670008	15.570002	15.439997	15.309992	15.189997	15.119989	15.100000	15.140009	15.209986	15.279993	15.320002	15.329981	15.329981	15.339991	15.369989	15.399988	15.429987	15.429987	15.399988	15.350000	15.299982	15.260004	15.269983	15.309992	15.359980	15.429987	15.519983	15.600000	15.670008	15.739985	15.809992	15.869989	15.929987	15.969995	16.010004	16.029993	16.040003	16.019983	15.980005	15.920008	15.869989	15.829981	15.829981	15.859980	15.909998	15.959986	15.969995	15.929987	15.850000	15.790003	15.760004	15.790003	15.850000	15.920008	15.980005	16.010004	15.989985	15.929987	15.869989	15.829981	15.820002	15.820002	15.829981	15.820002	15.799982	15.739985	15.670008	15.600000	15.540003	15.510004	15.459986	15.399988	15.320002	15.269983	15.260004	15.269983	15.279993	15.290003	15.299982	15.320002	15.359980	15.379999	15.390009	15.409998	15.459986	15.549982	15.640009	15.700006	15.670008	15.570002	15.450006	15.379999	15.359980	15.359980	15.339991	15.309992	15.299982	15.299982	15.309992	15.309992	15.279993	15.230005	15.129999	14.989985	14.829981	14.689997	14.600000	14.570002	14.579981	14.629999	14.689997	14.719995	14.739985	14.769983	14.839991	14.929987	15.029993	15.089991	15.119989	15.119989	15.100000	15.049982	14.989985	14.929987	14.879999	14.839991	14.829981	14.839991	14.890009	14.980005	15.079981	15.149988	15.159998	15.140009	15.089991	15.010004	14.929987	14.890009	14.879999	14.899988	14.920008	14.909998	14.859980	14.779993	14.679987	14.570002	14.469995	14.359980	14.260004	14.140009	13.999994	13.829981	13.649988	13.489985	13.359980	13.260004	13.179987	13.109980	13.059992	13.029993	13.049982	13.100000	13.170008	13.239985	13.309992	13.359980	13.399988	13.409998	13.409998	13.409998	13.390009	13.359980	13.320002	13.279993	13.230005	13.189997	13.159998	13.140009	13.129999	13.140009	13.149988	13.170008	13.179987	13.179987	13.170008	13.149988	13.119989	13.079981	13.040003	12.999994	12.969995	12.950006	12.939997	12.939997	12.939997	12.939997	12.929987	12.920008	12.899988	12.879999	12.850000	12.829981	12.809992	12.799982	12.790003	12.779993	12.769983	12.769983	12.779993	12.790003	12.809992	12.829981	12.850000	12.879999	12.909998	12.929987	12.929987	12.909998	12.869989	12.809992	12.739985	12.679987	12.629999	12.589991	12.549982	12.519983	12.489985
15.619989	15.540003	15.519983	15.570002	15.629999	15.659998	15.659998	15.640009	15.640009	15.670008	15.719995	15.760004	15.749994	15.679987	15.570002	15.439997	15.299982	15.170008	15.079981	15.059992	15.089991	15.170008	15.239985	15.299982	15.339991	15.369989	15.399988	15.439997	15.480005	15.499994	15.489985	15.450006	15.399988	15.339991	15.309992	15.320002	15.359980	15.420008	15.489985	15.579981	15.649988	15.719995	15.769983	15.829981	15.890009	15.939997	15.980005	16.010004	16.029993	16.040003	16.019983	15.980005	15.920008	15.859980	15.829981	15.829981	15.869989	15.939997	16.010004	16.040003	16.019983	15.959986	15.890009	15.850000	15.859980	15.909998	15.989985	16.049982	16.070002	16.049982	15.989985	15.929987	15.879999	15.850000	15.829981	15.839991	15.829981	15.790003	15.700006	15.589991	15.489985	15.409998	15.359980	15.329981	15.279993	15.219995	15.200006	15.209986	15.239985	15.260004	15.279993	15.290003	15.309992	15.329981	15.350000	15.359980	15.379999	15.439997	15.529993	15.629999	15.700006	15.709986	15.670008	15.609980	15.559992	15.540003	15.510004	15.459986	15.420008	15.399988	15.390009	15.379999	15.359980	15.320002	15.249994	15.149988	15.010004	14.859980	14.719995	14.619989	14.589991	14.609980	14.649988	14.689997	14.700006	14.709986	14.739985	14.799982	14.909998	15.019983	15.089991	15.119989	15.109980	15.070002	14.989985	14.920008	14.859980	14.839991	14.820002	14.809992	14.820002	14.859980	14.950006	15.070002	15.140009	15.159998	15.140009	15.089991	15.010004	14.929987	14.890009	14.890009	14.899988	14.920008	14.899988	14.839991	14.749994	14.629999	14.510004	14.399988	14.309992	14.219995	14.129999	14.019983	13.890009	13.730005	13.579981	13.439997	13.329981	13.230005	13.149988	13.079981	13.040003	13.029993	13.070002	13.129999	13.200006	13.269983	13.329981	13.359980	13.379999	13.390009	13.379999	13.359980	13.329981	13.290003	13.249994	13.209986	13.170008	13.140009	13.109980	13.109980	13.109980	13.119989	13.140009	13.149988	13.149988	13.140009	13.119989	13.089991	13.049982	13.010004	12.969995	12.939997	12.920008	12.909998	12.909998	12.909998	12.899988	12.890009	12.879999	12.859980	12.839991	12.820002	12.799982	12.779993	12.769983	12.749994	12.749994	12.739985	12.739985	12.749994	12.760004	12.769983	12.799982	12.820002	12.850000	12.879999	12.899988	12.899988	12.879999	12.839991	12.779993	12.719995	12.659998	12.609980	12.570002	12.529993	12.499994	12.469995
15.579981	15.519983	15.519983	15.570002	15.640009	15.659998	15.659998	15.640009	15.640009	15.670008	15.730005	15.779993	15.769983	15.709986	15.589991	15.450006	15.309992	15.170008	15.059992	15.019983	15.049982	15.119989	15.209986	15.290003	15.350000	15.399988	15.450006	15.510004	15.549982	15.559992	15.540003	15.499994	15.439997	15.390009	15.359980	15.369989	15.409998	15.469995	15.549982	15.629999	15.700006	15.760004	15.809992	15.859980	15.909998	15.950006	15.989985	16.019983	16.040003	16.049982	16.029993	15.989985	15.929987	15.879999	15.839991	15.850000	15.899988	15.980005	16.059992	16.109980	16.109980	16.070002	15.989985	15.939997	15.929987	15.969995	16.029993	16.100000	16.129999	16.109980	16.059992	15.989985	15.929987	15.869989	15.839991	15.839991	15.820002	15.760004	15.629999	15.429987	15.249994	15.149988	15.129999	15.140009	15.140009	15.129999	15.140009	15.170008	15.209986	15.249994	15.269983	15.279993	15.299982	15.320002	15.339991	15.339991	15.359980	15.420008	15.510004	15.619989	15.700006	15.749994	15.760004	15.749994	15.730005	15.689997	15.629999	15.549982	15.489985	15.469995	15.450006	15.429987	15.390009	15.329981	15.260004	15.159998	15.019983	14.869989	14.730005	14.640009	14.609980	14.629999	14.670008	14.700006	14.700006	14.689997	14.700006	14.769983	14.890009	14.999994	15.079981	15.100000	15.059992	14.999994	14.920008	14.859980	14.820002	14.809992	14.809992	14.799982	14.799982	14.829981	14.920008	15.059992	15.140009	15.159998	15.140009	15.079981	14.999994	14.929987	14.890009	14.890009	14.899988	14.909998	14.879999	14.809992	14.700006	14.570002	14.439997	14.339991	14.260004	14.189997	14.119989	14.040003	13.939997	13.820002	13.689997	13.549982	13.420008	13.299982	13.200006	13.109980	13.049982	13.019983	13.049982	13.100000	13.179987	13.249994	13.299982	13.339991	13.359980	13.359980	13.350000	13.329981	13.309992	13.269983	13.230005	13.189997	13.149988	13.109980	13.089991	13.079981	13.079981	13.089991	13.109980	13.109980	13.109980	13.100000	13.089991	13.059992	13.019983	12.989985	12.950006	12.920008	12.899988	12.890009	12.890009	12.879999	12.869989	12.859980	12.839991	12.829981	12.799982	12.779993	12.769983	12.749994	12.739985	12.719995	12.719995	12.709986	12.709986	12.719995	12.730005	12.739985	12.769983	12.790003	12.820002	12.850000	12.869989	12.869989	12.850000	12.809992	12.749994	12.689997	12.640009	12.589991	12.549982	12.510004	12.489985	12.459986
15.540003	15.510004	15.529993	15.589991	15.640009	15.659998	15.649988	15.629999	15.629999	15.659998	15.730005	15.790003	15.799982	15.730005	15.619989	15.469995	15.320002	15.170008	15.049982	14.989985	15.010004	15.079981	15.179987	15.269983	15.350000	15.420008	15.489985	15.559992	15.600000	15.609980	15.589991	15.540003	15.489985	15.439997	15.409998	15.420008	15.450006	15.510004	15.589991	15.670008	15.739985	15.790003	15.839991	15.890009	15.929987	15.969995	16.010004	16.029993	16.059992	16.059992	16.049982	16.010004	15.959986	15.899988	15.869989	15.879999	15.929987	16.019983	16.119989	16.179987	16.200006	16.159998	16.089991	16.019983	15.989985	16.010004	16.079981	16.140009	16.179987	16.179987	16.129999	16.059992	15.980005	15.899988	15.839991	15.809992	15.769983	15.659998	15.459986	15.209986	14.980005	14.879999	14.890009	14.939997	15.010004	15.049982	15.100000	15.149988	15.209986	15.249994	15.279993	15.290003	15.309992	15.320002	15.329981	15.339991	15.359980	15.409998	15.499994	15.609980	15.700006	15.760004	15.799982	15.820002	15.820002	15.779993	15.709986	15.629999	15.559992	15.529993	15.499994	15.459986	15.390009	15.320002	15.230005	15.140009	15.010004	14.859980	14.730005	14.649988	14.629999	14.659998	14.700006	14.719995	14.700006	14.670008	14.670008	14.739985	14.850000	14.959986	15.040003	15.049982	14.999994	14.929987	14.859980	14.809992	14.799982	14.799982	14.809992	14.799982	14.790003	14.809992	14.899988	15.040003	15.129999	15.149988	15.129999	15.079981	14.999994	14.929987	14.879999	14.869989	14.890009	14.890009	14.859980	14.779993	14.649988	14.499994	14.369989	14.269983	14.200006	14.149988	14.109980	14.059992	13.999994	13.909998	13.790003	13.659998	13.519983	13.379999	13.260004	13.149988	13.079981	13.040003	13.040003	13.089991	13.149988	13.219995	13.269983	13.309992	13.329981	13.339991	13.329981	13.309992	13.279993	13.249994	13.209986	13.170008	13.129999	13.089991	13.070002	13.059992	13.059992	13.059992	13.070002	13.079981	13.079981	13.070002	13.049982	13.029993	12.999994	12.959986	12.929987	12.899988	12.879999	12.869989	12.859980	12.859980	12.850000	12.829981	12.809992	12.790003	12.769983	12.749994	12.739985	12.719995	12.709986	12.700006	12.689997	12.679987	12.679987	12.689997	12.700006	12.709986	12.730005	12.760004	12.790003	12.809992	12.829981	12.829981	12.809992	12.769983	12.719995	12.670008	12.609980	12.570002	12.529993	12.499994	12.469995	12.439997
15.519983	15.510004	15.540003	15.600000	15.649988	15.670008	15.649988	15.619989	15.609980	15.649988	15.719995	15.799982	15.820002	15.760004	15.640009	15.480005	15.309992	15.159998	15.029993	14.950006	14.969995	15.040003	15.149988	15.260004	15.350000	15.439997	15.519983	15.600000	15.640009	15.649988	15.619989	15.579981	15.519983	15.480005	15.459986	15.459986	15.499994	15.559992	15.629999	15.709986	15.779993	15.829981	15.869989	15.909998	15.950006	15.989985	16.019983	16.049982	16.070002	16.079981	16.079981	16.049982	15.989985	15.939997	15.909998	15.920008	15.969995	16.070002	16.170008	16.249994	16.290003	16.260004	16.179987	16.089991	16.049982	16.049982	16.109980	16.179987	16.230005	16.239985	16.189997	16.119989	16.019983	15.929987	15.829981	15.760004	15.689997	15.519983	15.239985	14.920008	14.659998	14.559992	14.619989	14.760004	14.909998	15.019983	15.079981	15.140009	15.209986	15.269983	15.299982	15.320002	15.329981	15.339991	15.350000	15.359980	15.379999	15.429987	15.510004	15.609980	15.700006	15.769983	15.829981	15.869989	15.879999	15.850000	15.769983	15.679987	15.619989	15.589991	15.540003	15.469995	15.379999	15.290003	15.209986	15.109980	14.989985	14.859980	14.730005	14.659998	14.649988	14.679987	14.730005	14.739985	14.709986	14.659998	14.649988	14.709986	14.809992	14.929987	14.980005	14.980005	14.929987	14.859980	14.809992	14.790003	14.790003	14.799982	14.809992	14.799982	14.779993	14.790003	14.879999	15.019983	15.119989	15.140009	15.119989	15.059992	14.989985	14.909998	14.869989	14.859980	14.869989	14.859980	14.820002	14.739985	14.589991	14.429987	14.309992	14.219995	14.159998	14.119989	14.100000	14.079981	14.049982	13.989985	13.899988	13.769983	13.629999	13.480005	13.320002	13.200006	13.109980	13.049982	13.049982	13.079981	13.140009	13.200006	13.260004	13.290003	13.309992	13.309992	13.299982	13.279993	13.260004	13.230005	13.189997	13.149988	13.100000	13.070002	13.040003	13.029993	13.029993	13.029993	13.040003	13.040003	13.040003	13.029993	13.019983	12.999994	12.969995	12.939997	12.909998	12.879999	12.859980	12.850000	12.839991	12.829981	12.820002	12.799982	12.779993	12.760004	12.739985	12.719995	12.709986	12.689997	12.679987	12.670008	12.659998	12.659998	12.649988	12.659998	12.670008	12.689997	12.709986	12.730005	12.760004	12.779993	12.790003	12.790003	12.779993	12.739985	12.689997	12.640009	12.589991	12.549982	12.510004	12.480005	12.459986	12.429987
15.499994	15.519983	15.559992	15.609980	15.659998	15.670008	15.640009	15.609980	15.600000	15.629999	15.709986	15.799982	15.829981	15.769983	15.640009	15.469995	15.290003	15.129999	14.989985	14.909998	14.920008	14.999994	15.119989	15.239985	15.339991	15.439997	15.529993	15.609980	15.659998	15.670008	15.649988	15.609980	15.570002	15.529993	15.510004	15.510004	15.540003	15.589991	15.670008	15.739985	15.809992	15.859980	15.899988	15.929987	15.969995	15.999994	16.040003	16.059992	16.089991	16.100000	16.100000	16.079981	16.029993	15.989985	15.950006	15.959986	16.019983	16.109980	16.219995	16.309992	16.359980	16.329981	16.260004	16.159998	16.100000	16.100000	16.149988	16.219995	16.279993	16.290003	16.260004	16.170008	16.059992	15.950006	15.790003	15.600000	15.450006	15.279993	15.019983	14.700006	14.439997	14.339991	14.429987	14.619989	14.839991	14.989985	15.079981	15.149988	15.239985	15.299982	15.350000	15.369989	15.379999	15.379999	15.379999	15.390009	15.409998	15.450006	15.529993	15.609980	15.700006	15.769983	15.839991	15.890009	15.899988	15.869989	15.799982	15.730005	15.670008	15.640009	15.579981	15.480005	15.359980	15.260004	15.170008	15.089991	14.980005	14.859980	14.739985	14.679987	14.670008	14.700006	14.749994	14.760004	14.719995	14.649988	14.629999	14.679987	14.779993	14.869989	14.920008	14.909998	14.859980	14.809992	14.769983	14.769983	14.779993	14.809992	14.820002	14.809992	14.779993	14.779993	14.850000	14.989985	15.100000	15.129999	15.109980	15.049982	14.969995	14.890009	14.850000	14.829981	14.829981	14.829981	14.779993	14.689997	14.540003	14.369989	14.239985	14.170008	14.119989	14.100000	14.100000	14.109980	14.109980	14.070002	13.999994	13.890009	13.739985	13.570002	13.399988	13.249994	13.149988	13.089991	13.070002	13.089991	13.140009	13.189997	13.239985	13.269983	13.290003	13.290003	13.279993	13.260004	13.239985	13.200006	13.170008	13.119989	13.079981	13.049982	13.019983	12.999994	12.999994	12.999994	13.010004	13.010004	13.010004	12.999994	12.989985	12.969995	12.939997	12.920008	12.890009	12.869989	12.850000	12.839991	12.829981	12.809992	12.799982	12.779993	12.760004	12.739985	12.719995	12.700006	12.689997	12.670008	12.659998	12.649988	12.640009	12.640009	12.629999	12.640009	12.649988	12.659998	12.679987	12.700006	12.730005	12.749994	12.760004	12.760004	12.739985	12.709986	12.659998	12.609980	12.570002	12.529993	12.499994	12.469995	12.450006	12.420008
15.499994	15.529993	15.579981	15.629999	15.670008	15.670008	15.640009	15.609980	15.589991	15.619989	15.700006	15.799982	15.829981	15.769983	15.629999	15.439997	15.239985	15.070002	14.939997	14.859980	14.869989	14.969995	15.089991	15.219995	15.339991	15.450006	15.549982	15.629999	15.679987	15.689997	15.679987	15.649988	15.609980	15.579981	15.559992	15.570002	15.589991	15.640009	15.709986	15.779993	15.850000	15.890009	15.920008	15.950006	15.980005	16.010004	16.049982	16.079981	16.100000	16.109980	16.119989	16.109980	16.079981	16.040003	16.010004	16.019983	16.070002	16.159998	16.269983	16.369989	16.420008	16.399988	16.329981	16.230005	16.149988	16.140009	16.189997	16.260004	16.320002	16.329981	16.290003	16.219995	16.100000	15.879999	15.619989	15.359980	15.189997	15.049982	14.829981	14.519983	14.279993	14.219995	14.339991	14.600000	14.859980	15.019983	15.089991	15.159998	15.249994	15.329981	15.379999	15.409998	15.420008	15.429987	15.429987	15.429987	15.459986	15.499994	15.559992	15.629999	15.709986	15.779993	15.850000	15.899988	15.909998	15.890009	15.829981	15.769983	15.719995	15.679987	15.609980	15.480005	15.329981	15.219995	15.140009	15.059992	14.969995	14.859980	14.760004	14.689997	14.689997	14.719995	14.769983	14.779993	14.730005	14.649988	14.619989	14.659998	14.739985	14.829981	14.859980	14.839991	14.799982	14.760004	14.730005	14.739985	14.779993	14.820002	14.829981	14.820002	14.779993	14.760004	14.820002	14.959986	15.079981	15.109980	15.079981	15.019983	14.939997	14.859980	14.809992	14.799982	14.799982	14.790003	14.739985	14.640009	14.489985	14.329981	14.209986	14.129999	14.089991	14.089991	14.109980	14.140009	14.159998	14.149988	14.089991	13.989985	13.839991	13.659998	13.480005	13.320002	13.200006	13.119989	13.089991	13.100000	13.140009	13.189997	13.219995	13.249994	13.260004	13.260004	13.249994	13.239985	13.209986	13.179987	13.140009	13.100000	13.059992	13.019983	12.989985	12.980005	12.969995	12.969995	12.969995	12.969995	12.969995	12.959986	12.950006	12.939997	12.920008	12.899988	12.869989	12.850000	12.839991	12.820002	12.809992	12.799982	12.779993	12.760004	12.730005	12.709986	12.689997	12.679987	12.670008	12.659998	12.640009	12.629999	12.619989	12.619989	12.609980	12.619989	12.629999	12.640009	12.659998	12.679987	12.700006	12.719995	12.730005	12.730005	12.709986	12.679987	12.629999	12.589991	12.549982	12.510004	12.480005	12.459986	12.439997	12.409998
15.510004	15.549982	15.600000	15.640009	15.670008	15.670008	15.640009	15.609980	15.589991	15.619989	15.689997	15.779993	15.820002	15.760004	15.600000	15.390009	15.179987	15.010004	14.890009	14.809992	14.839991	14.939997	15.070002	15.219995	15.350000	15.459986	15.559992	15.640009	15.700006	15.719995	15.709986	15.689997	15.670008	15.640009	15.629999	15.629999	15.649988	15.689997	15.760004	15.829981	15.890009	15.929987	15.950006	15.959986	15.989985	16.019983	16.049982	16.079981	16.100000	16.119989	16.129999	16.129999	16.109980	16.089991	16.070002	16.079981	16.119989	16.209986	16.309992	16.409998	16.459986	16.450006	16.379999	16.279993	16.209986	16.200006	16.239985	16.309992	16.350000	16.339991	16.299982	16.239985	16.119989	15.769983	15.350000	15.029993	14.890009	14.859980	14.790003	14.559992	14.320002	14.249994	14.379999	14.640009	14.899988	15.049982	15.100000	15.170008	15.260004	15.350000	15.409998	15.450006	15.459986	15.469995	15.469995	15.480005	15.499994	15.540003	15.589991	15.649988	15.719995	15.790003	15.850000	15.890009	15.909998	15.890009	15.839991	15.779993	15.739985	15.689997	15.600000	15.450006	15.290003	15.179987	15.100000	15.049982	14.980005	14.879999	14.779993	14.719995	14.700006	14.730005	14.769983	14.779993	14.730005	14.649988	14.609980	14.640009	14.719995	14.790003	14.809992	14.790003	14.749994	14.719995	14.700006	14.730005	14.779993	14.829981	14.850000	14.839991	14.779993	14.730005	14.769983	14.899988	15.029993	15.070002	15.049982	14.989985	14.909998	14.829981	14.779993	14.749994	14.749994	14.739985	14.689997	14.589991	14.450006	14.290003	14.170008	14.089991	14.059992	14.079981	14.119989	14.179987	14.219995	14.219995	14.179987	14.079981	13.939997	13.760004	13.559992	13.379999	13.249994	13.159998	13.119989	13.119989	13.149988	13.179987	13.209986	13.230005	13.239985	13.239985	13.230005	13.209986	13.189997	13.159998	13.119989	13.079981	13.040003	12.999994	12.969995	12.950006	12.939997	12.939997	12.939997	12.939997	12.929987	12.929987	12.920008	12.909998	12.890009	12.869989	12.859980	12.839991	12.829981	12.820002	12.799982	12.779993	12.760004	12.739985	12.719995	12.700006	12.679987	12.659998	12.649988	12.640009	12.629999	12.619989	12.609980	12.600000	12.600000	12.600000	12.609980	12.619989	12.629999	12.649988	12.670008	12.689997	12.700006	12.700006	12.679987	12.649988	12.609980	12.559992	12.529993	12.489985	12.469995	12.450006	12.429987	12.409998
15.519983	15.570002	15.609980	15.649988	15.670008	15.670008	15.640009	15.619989	15.600000	15.619989	15.689997	15.769983	15.799982	15.739985	15.559992	15.329981	15.109980	14.950006	14.839991	14.790003	14.829981	14.950006	15.100000	15.260004	15.390009	15.499994	15.589991	15.659998	15.719995	15.749994	15.749994	15.739985	15.730005	15.709986	15.700006	15.700006	15.719995	15.760004	15.820002	15.879999	15.939997	15.969995	15.980005	15.980005	15.989985	16.019983	16.049982	16.079981	16.100000	16.119989	16.140009	16.140009	16.140009	16.129999	16.119989	16.129999	16.170008	16.249994	16.350000	16.439997	16.499994	16.489985	16.429987	16.339991	16.269983	16.260004	16.299982	16.359980	16.369989	16.339991	16.239985	16.079981	15.839991	15.459986	15.029993	14.700006	14.609980	14.689997	14.769983	14.629999	14.409998	14.350000	14.499994	14.760004	14.989985	15.059992	15.070002	15.109980	15.200006	15.309992	15.399988	15.459986	15.480005	15.499994	15.510004	15.519983	15.540003	15.579981	15.619989	15.679987	15.739985	15.799982	15.850000	15.890009	15.899988	15.879999	15.839991	15.799982	15.749994	15.670008	15.549982	15.379999	15.209986	15.109980	15.070002	15.040003	14.989985	14.909998	14.809992	14.730005	14.709986	14.730005	14.760004	14.769983	14.730005	14.649988	14.609980	14.640009	14.719995	14.769983	14.769983	14.730005	14.709986	14.689997	14.679987	14.719995	14.790003	14.850000	14.869989	14.850000	14.779993	14.700006	14.709986	14.839991	14.959986	15.019983	14.999994	14.920008	14.829981	14.760004	14.719995	14.700006	14.700006	14.689997	14.649988	14.549982	14.409998	14.269983	14.149988	14.079981	14.049982	14.079981	14.140009	14.209986	14.269983	14.290003	14.249994	14.159998	14.019983	13.829981	13.629999	13.439997	13.299982	13.200006	13.149988	13.140009	13.159998	13.179987	13.200006	13.219995	13.219995	13.219995	13.209986	13.189997	13.170008	13.140009	13.100000	13.059992	13.010004	12.969995	12.939997	12.920008	12.909998	12.899988	12.899988	12.899988	12.899988	12.890009	12.879999	12.879999	12.869989	12.850000	12.839991	12.829981	12.820002	12.809992	12.799982	12.779993	12.760004	12.730005	12.700006	12.679987	12.659998	12.649988	12.640009	12.629999	12.619989	12.609980	12.600000	12.589991	12.589991	12.589991	12.589991	12.600000	12.609980	12.629999	12.649988	12.670008	12.670008	12.670008	12.649988	12.619989	12.579981	12.540003	12.510004	12.480005	12.459986	12.439997	12.420008	12.399988
15.540003	15.589991	15.629999	15.659998	15.670008	15.659998	15.649988	15.619989	15.609980	15.640009	15.689997	15.760004	15.779993	15.700006	15.499994	15.269983	15.059992	14.920008	14.829981	14.809992	14.859980	14.980005	15.149988	15.309992	15.439997	15.549982	15.629999	15.700006	15.749994	15.779993	15.790003	15.790003	15.779993	15.779993	15.779993	15.790003	15.809992	15.839991	15.890009	15.950006	15.999994	16.010004	16.010004	15.999994	15.989985	16.010004	16.040003	16.070002	16.089991	16.109980	16.129999	16.149988	16.159998	16.170008	16.170008	16.189997	16.230005	16.299982	16.390009	16.469995	16.519983	16.510004	16.459986	16.390009	16.339991	16.339991	16.390009	16.420008	16.379999	16.260004	16.070002	15.839991	15.540003	15.140009	14.700006	14.369989	14.350000	14.540003	14.790003	14.790003	14.629999	14.570002	14.689997	14.890009	15.029993	15.029993	14.989985	15.019983	15.119989	15.249994	15.359980	15.439997	15.480005	15.499994	15.519983	15.540003	15.570002	15.600000	15.640009	15.700006	15.760004	15.809992	15.859980	15.890009	15.890009	15.869989	15.829981	15.760004	15.659998	15.549982	15.399988	15.230005	15.100000	15.040003	15.040003	15.040003	15.010004	14.929987	14.829981	14.730005	14.670008	14.679987	14.719995	14.739985	14.709986	14.649988	14.609980	14.640009	14.730005	14.779993	14.749994	14.679987	14.659998	14.670008	14.689997	14.730005	14.799982	14.869989	14.890009	14.850000	14.769983	14.659998	14.629999	14.739985	14.879999	14.939997	14.920008	14.839991	14.760004	14.689997	14.649988	14.640009	14.649988	14.640009	14.600000	14.510004	14.390009	14.249994	14.140009	14.070002	14.049982	14.089991	14.159998	14.249994	14.320002	14.339991	14.309992	14.230005	14.089991	13.909998	13.700006	13.499994	13.350000	13.239985	13.189997	13.159998	13.170008	13.179987	13.189997	13.200006	13.209986	13.200006	13.189997	13.170008	13.140009	13.109980	13.079981	13.029993	12.989985	12.950006	12.909998	12.890009	12.879999	12.869989	12.869989	12.859980	12.859980	12.850000	12.850000	12.839991	12.839991	12.829981	12.820002	12.820002	12.809992	12.799982	12.790003	12.779993	12.749994	12.719995	12.700006	12.670008	12.659998	12.649988	12.640009	12.629999	12.619989	12.609980	12.600000	12.589991	12.579981	12.579981	12.579981	12.589991	12.600000	12.609980	12.629999	12.640009	12.649988	12.649988	12.629999	12.600000	12.559992	12.519983	12.489985	12.469995	12.450006	12.429987	12.420008	12.399988
15.559992	15.600000	15.640009	15.649988	15.649988	15.640009	15.629999	15.619989	15.619989	15.649988	15.700006	15.749994	15.760004	15.659998	15.450006	15.209986	15.019983	14.899988	14.850000	14.850000	14.909998	15.059992	15.260004	15.420008	15.540003	15.629999	15.689997	15.749994	15.790003	15.809992	15.820002	15.820002	15.829981	15.839991	15.859980	15.879999	15.899988	15.929987	15.980005	16.029993	16.059992	16.070002	16.049982	16.019983	15.999994	16.010004	16.040003	16.070002	16.089991	16.109980	16.129999	16.149988	16.179987	16.200006	16.209986	16.239985	16.269983	16.339991	16.420008	16.489985	16.540003	16.529993	16.489985	16.450006	16.420008	16.450006	16.489985	16.489985	16.379999	16.119989	15.790003	15.480005	15.189997	14.839991	14.459986	14.189997	14.179987	14.429987	14.769983	14.909998	14.829981	14.779993	14.879999	15.010004	15.029993	14.939997	14.829981	14.820002	14.909998	15.059992	15.230005	15.359980	15.439997	15.489985	15.529993	15.559992	15.589991	15.619989	15.649988	15.709986	15.769983	15.820002	15.859980	15.890009	15.890009	15.859980	15.799982	15.689997	15.549982	15.390009	15.209986	15.029993	14.929987	14.939997	14.989985	15.029993	15.019983	14.950006	14.839991	14.709986	14.629999	14.619989	14.649988	14.679987	14.659998	14.619989	14.600000	14.649988	14.749994	14.809992	14.760004	14.649988	14.619989	14.659998	14.700006	14.760004	14.829981	14.890009	14.899988	14.850000	14.739985	14.619989	14.559992	14.649988	14.779993	14.839991	14.820002	14.749994	14.659998	14.600000	14.579981	14.570002	14.589991	14.589991	14.549982	14.480005	14.369989	14.249994	14.140009	14.070002	14.059992	14.100000	14.189997	14.290003	14.359980	14.390009	14.369989	14.290003	14.149988	13.959986	13.749994	13.549982	13.390009	13.279993	13.209986	13.179987	13.179987	13.179987	13.189997	13.189997	13.189997	13.179987	13.170008	13.149988	13.119989	13.089991	13.049982	13.010004	12.969995	12.920008	12.890009	12.859980	12.850000	12.839991	12.829981	12.829981	12.820002	12.820002	12.809992	12.809992	12.809992	12.809992	12.809992	12.799982	12.799982	12.799982	12.799982	12.779993	12.749994	12.719995	12.689997	12.670008	12.649988	12.640009	12.640009	12.629999	12.619989	12.609980	12.600000	12.579981	12.579981	12.570002	12.570002	12.570002	12.579981	12.600000	12.609980	12.619989	12.629999	12.629999	12.609980	12.579981	12.540003	12.510004	12.480005	12.450006	12.439997	12.429987	12.420008	12.399988
15.579981	15.619989	15.640009	15.640009	15.619989	15.600000	15.609980	15.619989	15.629999	15.659998	15.700006	15.730005	15.730005	15.619989	15.399988	15.170008	14.999994	14.909998	14.899988	14.929987	14.999994	15.170008	15.379999	15.540003	15.640009	15.709986	15.760004	15.799982	15.829981	15.850000	15.850000	15.850000	15.859980	15.890009	15.920008	15.959986	15.989985	16.029993	16.070002	16.109980	16.140009	16.129999	16.089991	16.049982	16.019983	16.010004	16.040003	16.070002	16.089991	16.100000	16.129999	16.149988	16.179987	16.209986	16.239985	16.279993	16.320002	16.379999	16.450006	16.510004	16.549982	16.549982	16.529993	16.510004	16.519983	16.579981	16.640009	16.609980	16.369989	15.959986	15.529993	15.200006	14.920008	14.619989	14.279993	14.040003	14.049982	14.329981	14.689997	14.980005	14.980005	14.929987	NaN	14.980005	14.899988	14.749994	14.640009	14.619989	14.709986	14.869989	15.079981	15.260004	15.379999	15.459986	15.519983	15.570002	15.600000	15.619989	15.649988	15.709986	15.779993	15.839991	15.869989	15.890009	15.879999	15.839991	15.749994	15.570002	15.350000	15.119989	14.909998	14.769983	14.739985	14.829981	14.939997	15.019983	15.029993	14.959986	14.829981	14.670008	14.540003	14.489985	14.529993	14.570002	14.579981	14.570002	14.579981	14.649988	14.769983	14.869989	14.820002	14.670008	14.609980	14.659998	14.730005	14.790003	14.859980	14.909998	14.899988	14.839991	14.719995	14.579981	14.499994	14.570002	14.709986	14.760004	14.739985	14.659998	14.579981	14.519983	14.499994	14.499994	14.519983	14.529993	14.510004	14.450006	14.359980	14.249994	14.149988	14.079981	14.070002	14.119989	14.209986	14.320002	14.399988	14.429987	14.409998	14.329981	14.189997	14.010004	13.790003	13.589991	13.420008	13.309992	13.239985	13.200006	13.179987	13.179987	13.179987	13.179987	13.170008	13.159998	13.149988	13.129999	13.100000	13.070002	13.029993	12.989985	12.939997	12.899988	12.859980	12.829981	12.820002	12.809992	12.799982	12.790003	12.790003	12.779993	12.779993	12.779993	12.779993	12.790003	12.790003	12.790003	12.799982	12.799982	12.799982	12.779993	12.760004	12.719995	12.689997	12.670008	12.649988	12.640009	12.640009	12.629999	12.619989	12.609980	12.600000	12.589991	12.570002	12.570002	12.559992	12.559992	12.570002	12.579981	12.589991	12.609980	12.609980	12.609980	12.589991	12.559992	12.519983	12.489985	12.459986	12.439997	12.429987	12.420008	12.409998	12.399988
15.600000	15.629999	15.640009	15.609980	15.579981	15.549982	15.570002	15.600000	15.629999	15.670008	15.700006	15.719995	15.700006	15.579981	15.350000	15.129999	14.989985	14.929987	14.950006	15.010004	15.109980	15.299982	15.510004	15.659998	15.739985	15.790003	15.829981	15.859980	15.879999	15.869989	15.859980	15.850000	15.869989	15.920008	15.980005	16.029993	16.079981	16.119989	16.159998	16.200006	16.209986	16.189997	16.140009	16.079981	16.040003	16.040003	16.049982	16.079981	16.100000	16.119989	16.129999	16.159998	16.189997	16.230005	16.269983	16.309992	16.359980	16.420008	16.480005	16.529993	16.570002	16.579981	16.579981	16.600000	16.649988	16.739985	16.809992	16.749994	16.369989	15.809992	15.290003	14.959986	14.739985	14.510004	14.249994	14.049982	14.070002	14.290003	14.640009	14.959986	15.010004	14.989985	NaN	14.909998	14.719995	14.529993	14.420008	14.429987	14.540003	14.689997	14.920008	15.140009	15.309992	15.439997	15.529993	15.589991	15.609980	15.619989	15.649988	15.709986	15.790003	15.850000	15.879999	15.890009	15.879999	15.820002	15.679987	15.439997	15.129999	14.839991	14.600000	14.489985	14.540003	14.719995	14.899988	14.999994	15.019983	14.950006	14.799982	14.589991	14.420008	14.359980	14.390009	14.450006	14.480005	14.480005	14.510004	14.609980	14.749994	14.879999	14.879999	14.730005	14.619989	14.670008	14.760004	14.829981	14.890009	14.920008	14.899988	14.820002	14.700006	14.570002	14.480005	14.519983	14.640009	14.689997	14.659998	14.579981	14.499994	14.450006	14.429987	14.439997	14.469995	14.480005	14.469995	14.420008	14.339991	14.249994	14.159998	14.100000	14.089991	14.140009	14.230005	14.339991	14.429987	14.459986	14.439997	14.369989	14.230005	14.040003	13.820002	13.609980	13.450006	13.329981	13.260004	13.209986	13.189997	13.179987	13.170008	13.170008	13.159998	13.149988	13.129999	13.109980	13.079981	13.049982	13.010004	12.969995	12.920008	12.879999	12.839991	12.809992	12.790003	12.779993	12.769983	12.760004	12.749994	12.749994	12.749994	12.749994	12.760004	12.760004	12.769983	12.779993	12.790003	12.799982	12.799982	12.790003	12.760004	12.730005	12.700006	12.670008	12.649988	12.640009	12.640009	12.629999	12.629999	12.619989	12.600000	12.589991	12.579981	12.559992	12.559992	12.549982	12.559992	12.570002	12.579981	12.589991	12.589991	12.589991	12.570002	12.540003	12.510004	12.480005	12.450006	12.429987	12.420008	12.420008	12.409998	12.399988
15.609980	15.629999	15.619989	15.579981	15.529993	15.499994	15.519983	15.570002	15.629999	15.679987	15.709986	15.709986	15.670008	15.529993	15.299982	15.100000	14.980005	14.959986	15.010004	15.089991	15.209986	15.399988	15.589991	15.730005	15.809992	15.850000	15.879999	15.909998	15.920008	15.899988	15.859980	15.850000	15.869989	15.939997	16.019983	16.100000	16.159998	16.200006	16.239985	16.269983	16.279993	16.249994	16.189997	16.119989	16.079981	16.059992	16.079981	16.100000	16.119989	16.129999	16.149988	16.170008	16.200006	16.239985	16.290003	16.350000	16.409998	16.469995	16.519983	16.559992	16.600000	16.619989	16.640009	16.689997	16.790003	16.920008	17.010004	16.929987	16.459986	15.839991	15.299982	14.950006	14.739985	14.549982	14.309992	14.100000	NaN	14.260004	14.579981	14.890009	14.950006	14.929987	NaN	NaN	14.529993	14.369989	14.279993	14.320002	14.429987	14.579981	14.790003	15.029993	15.239985	15.420008	15.540003	15.609980	15.640009	15.640009	15.659998	15.719995	15.799982	15.859980	15.879999	15.890009	15.869989	15.799982	15.609980	15.290003	14.909998	14.549982	14.299982	14.230005	14.350000	14.600000	14.859980	14.989985	15.010004	14.939997	14.749994	14.489985	14.260004	14.170008	14.200006	14.269983	14.329981	14.359980	14.409998	14.529993	14.709986	14.879999	14.950006	14.820002	14.689997	14.709986	14.790003	14.859980	14.909998	14.929987	14.890009	14.799982	14.689997	14.570002	14.480005	14.510004	14.609980	14.659998	14.619989	14.529993	14.450006	14.399988	14.379999	14.390009	14.409998	14.439997	14.439997	14.409998	14.339991	14.260004	14.179987	14.119989	14.109980	14.159998	14.260004	14.359980	14.450006	14.480005	14.459986	14.390009	14.249994	14.059992	13.839991	13.629999	13.469995	13.350000	13.269983	13.219995	13.189997	13.179987	13.170008	13.159998	13.149988	13.129999	13.109980	13.089991	13.059992	13.029993	12.999994	12.950006	12.909998	12.859980	12.820002	12.790003	12.769983	12.749994	12.739985	12.730005	12.719995	12.709986	12.709986	12.719995	12.730005	12.739985	12.749994	12.769983	12.790003	12.799982	12.809992	12.799982	12.769983	12.730005	12.700006	12.670008	12.649988	12.649988	12.640009	12.640009	12.629999	12.619989	12.609980	12.589991	12.579981	12.559992	12.549982	12.549982	12.549982	12.559992	12.570002	12.579981	12.579981	12.570002	12.559992	12.529993	12.489985	12.459986	12.439997	12.420008	12.420008	12.409998	12.409998	12.390009
15.619989	15.629999	15.600000	15.540003	15.480005	15.450006	15.480005	15.549982	15.619989	15.679987	15.709986	15.700006	15.640009	15.489985	15.249994	15.070002	14.980005	14.980005	15.049982	15.159998	15.299982	15.480005	15.659998	15.790003	15.859980	15.899988	15.929987	15.950006	15.950006	15.920008	15.869989	15.839991	15.869989	15.950006	16.049982	16.140009	16.219995	16.279993	16.320002	16.339991	16.339991	16.299982	16.239985	16.170008	16.119989	16.109980	16.119989	16.140009	16.159998	16.170008	16.179987	16.189997	16.219995	16.260004	16.320002	16.390009	16.450006	16.510004	16.559992	16.600000	16.640009	16.670008	16.730005	16.820002	16.950006	17.100000	17.189997	17.119989	16.579981	15.920008	15.359980	15.010004	14.820002	14.670008	14.459986	14.230005	NaN	NaN	NaN	14.779993	14.829981	14.809992	NaN	NaN	14.369989	14.230005	14.170008	14.249994	14.390009	14.540003	14.749994	14.969995	15.200006	15.420008	15.579981	15.659998	15.670008	15.659998	15.670008	15.730005	15.820002	15.879999	15.890009	15.879999	15.859980	15.779993	15.559992	15.189997	14.730005	14.299982	14.029993	13.989985	14.170008	14.499994	14.820002	14.969995	14.989985	14.909998	14.670008	14.350000	14.100000	13.980005	13.999994	14.089991	14.170008	14.219995	14.260004	14.379999	14.570002	14.779993	14.909998	14.850000	14.739985	14.739985	14.809992	14.879999	14.920008	14.920008	14.869989	14.779993	14.689997	14.589991	14.519983	14.529993	14.609980	14.640009	14.589991	14.499994	14.420008	14.369989	14.339991	14.350000	14.379999	14.399988	14.409998	14.390009	14.339991	14.269983	14.200006	14.149988	14.140009	14.179987	14.269983	14.379999	14.459986	14.499994	14.480005	14.409998	14.269983	14.079981	13.850000	13.640009	13.469995	13.350000	13.269983	13.219995	13.189997	13.170008	13.159998	13.149988	13.129999	13.119989	13.100000	13.070002	13.049982	13.019983	12.980005	12.939997	12.890009	12.850000	12.799982	12.769983	12.739985	12.730005	12.709986	12.700006	12.689997	12.679987	12.679987	12.689997	12.700006	12.709986	12.730005	12.760004	12.779993	12.799982	12.809992	12.799982	12.769983	12.739985	12.700006	12.670008	12.659998	12.649988	12.649988	12.649988	12.640009	12.629999	12.619989	12.600000	12.579981	12.570002	12.549982	12.540003	12.540003	12.549982	12.559992	12.559992	12.570002	12.559992	12.540003	12.510004	12.480005	12.450006	12.429987	12.409998	12.409998	12.409998	12.399988	12.390009
15.619989	15.619989	15.579981	15.510004	15.450006	15.420008	15.459986	15.540003	15.629999	15.689997	15.709986	15.689997	15.600000	15.439997	15.209986	15.040003	14.969995	14.999994	15.079981	15.200006	15.339991	15.510004	15.679987	15.790003	15.859980	15.909998	15.959986	15.980005	15.980005	15.939997	15.869989	15.839991	15.869989	15.950006	16.070002	16.179987	16.269983	16.329981	16.369989	16.390009	16.379999	16.339991	16.279993	16.219995	16.179987	16.159998	16.170008	16.189997	16.200006	16.209986	16.209986	16.219995	16.249994	16.290003	16.359980	16.429987	16.510004	16.559992	16.600000	16.640009	16.689997	16.749994	16.829981	16.950006	17.100000	17.269983	17.359980	17.290003	16.730005	16.100000	15.559992	15.219995	15.019983	14.839991	14.609980	14.339991	14.159998	NaN	NaN	14.659998	14.679987	14.659998	NaN	NaN	NaN	14.239985	14.249994	14.329981	14.450006	14.589991	14.749994	14.939997	15.179987	15.429987	15.629999	15.730005	15.730005	15.709986	15.709986	15.769983	15.839991	15.890009	15.899988	15.879999	15.839991	15.760004	15.510004	15.089991	14.570002	14.109980	13.839991	13.829981	14.049982	14.399988	14.760004	14.929987	14.950006	14.850000	14.570002	14.209986	13.929987	13.790003	13.799982	13.890009	13.980005	14.049982	14.109980	14.219995	14.409998	14.659998	14.850000	14.859980	14.779993	14.760004	14.820002	14.879999	14.920008	14.920008	14.869989	14.779993	14.689997	14.619989	14.570002	14.570002	14.629999	14.649988	14.589991	14.489985	14.399988	14.339991	14.309992	14.309992	14.339991	14.369989	14.390009	14.390009	14.359980	14.299982	14.230005	14.170008	14.159998	14.200006	14.290003	14.390009	14.469995	14.499994	14.480005	14.409998	14.269983	14.079981	13.850000	13.640009	13.469995	13.359980	13.269983	13.219995	13.189997	13.170008	13.149988	13.140009	13.119989	13.100000	13.079981	13.059992	13.029993	12.999994	12.969995	12.929987	12.879999	12.839991	12.790003	12.749994	12.719995	12.700006	12.689997	12.670008	12.659998	12.649988	12.649988	12.659998	12.670008	12.689997	12.709986	12.739985	12.769983	12.790003	12.809992	12.799982	12.779993	12.739985	12.700006	12.670008	12.659998	12.649988	12.649988	12.649988	12.649988	12.640009	12.629999	12.609980	12.589991	12.570002	12.549982	12.540003	12.540003	12.540003	12.540003	12.549982	12.549982	12.549982	12.529993	12.499994	12.469995	12.439997	12.420008	12.409998	12.399988	12.399988	12.399988	12.379999
15.619989	15.600000	15.559992	15.489985	15.420008	15.399988	15.439997	15.540003	15.629999	15.689997	15.709986	15.670008	15.570002	15.399988	15.179987	15.029993	14.969995	15.010004	15.100000	15.219995	15.359980	15.529993	15.679987	15.790003	15.859980	15.920008	15.969995	16.010004	16.010004	15.969995	15.890009	15.850000	15.879999	15.969995	16.100000	16.209986	16.309992	16.369989	16.409998	16.420008	16.409998	16.379999	16.329981	16.269983	16.230005	16.219995	16.219995	16.239985	16.249994	16.260004	16.260004	16.269983	16.299982	16.339991	16.399988	16.489985	16.559992	16.609980	16.649988	16.700006	16.760004	16.829981	16.939997	17.079981	17.230005	17.369989	17.429987	17.339991	16.850000	16.249994	15.749994	15.420008	15.209986	15.010004	14.769983	14.450006	14.170008	NaN	NaN	14.529993	14.529993	14.499994	NaN	NaN	NaN	14.290003	14.350000	14.439997	14.540003	14.670008	14.809992	14.950006	15.179987	15.459986	15.689997	15.799982	15.799982	15.760004	15.760004	15.809992	15.869989	15.909998	15.899988	15.859980	15.820002	15.719995	15.469995	15.029993	14.480005	13.989985	13.709986	13.700006	13.939997	14.309992	14.679987	14.879999	14.899988	14.769983	14.450006	14.079981	13.779993	13.619989	13.600000	13.679987	13.779993	13.869989	13.950006	14.059992	14.219995	14.480005	14.700006	14.799982	14.769983	14.769983	14.820002	14.869989	14.920008	14.920008	14.869989	14.790003	14.709986	14.659998	14.619989	14.619989	14.649988	14.649988	14.579981	14.480005	14.390009	14.320002	14.290003	14.290003	14.320002	14.359980	14.390009	14.399988	14.369989	14.320002	14.249994	14.200006	14.189997	14.219995	14.299982	14.390009	14.469995	14.499994	14.480005	14.409998	14.269983	14.079981	13.850000	13.629999	13.469995	13.350000	13.269983	13.219995	13.189997	13.159998	13.149988	13.129999	13.109980	13.089991	13.070002	13.040003	13.019983	12.989985	12.959986	12.920008	12.879999	12.829981	12.779993	12.739985	12.709986	12.679987	12.659998	12.649988	12.629999	12.629999	12.619989	12.629999	12.640009	12.659998	12.689997	12.719995	12.749994	12.779993	12.799982	12.799982	12.769983	12.730005	12.700006	12.670008	12.649988	12.649988	12.649988	12.659998	12.649988	12.649988	12.629999	12.619989	12.589991	12.570002	12.549982	12.540003	12.529993	12.529993	12.540003	12.540003	12.540003	12.529993	12.519983	12.489985	12.459986	12.429987	12.409998	12.399988	12.390009	12.390009	12.390009	12.369989
15.609980	15.589991	15.540003	15.480005	15.429987	15.420008	15.459986	15.549982	15.640009	15.689997	15.689997	15.640009	15.529993	15.359980	15.159998	15.019983	14.980005	15.029993	15.119989	15.239985	15.379999	15.540003	15.679987	15.779993	15.850000	15.920008	15.980005	16.029993	16.040003	15.999994	15.929987	15.879999	15.909998	15.999994	16.119989	16.239985	16.329981	16.399988	16.429987	16.439997	16.429987	16.399988	16.369989	16.329981	16.299982	16.279993	16.279993	16.290003	16.299982	16.309992	16.320002	16.329981	16.350000	16.390009	16.459986	16.549982	16.609980	16.659998	16.700006	16.749994	16.829981	16.929987	17.049982	17.189997	17.329981	17.439997	17.459986	17.350000	16.959986	16.390009	15.929987	15.600000	15.350000	15.100000	14.790003	NaN	NaN	NaN	NaN	14.399988	14.390009	14.359980	NaN	NaN	14.299982	14.399988	14.499994	14.600000	14.689997	14.769983	14.829981	14.920008	15.149988	15.480005	15.749994	15.869989	15.859980	15.820002	15.809992	15.859980	15.909998	15.929987	15.890009	15.829981	15.769983	15.670008	15.429987	14.980005	14.409998	13.909998	13.619989	13.619989	13.859980	14.230005	14.579981	14.779993	14.799982	14.649988	14.329981	13.950006	13.640009	13.450006	13.409998	13.469995	13.579981	13.700006	13.820002	13.950006	14.100000	14.339991	14.579981	14.719995	14.749994	14.769983	14.809992	14.859980	14.909998	14.920008	14.879999	14.809992	14.749994	14.700006	14.679987	14.679987	14.679987	14.640009	14.570002	14.469995	14.379999	14.309992	14.279993	14.279993	14.309992	14.350000	14.390009	14.409998	14.399988	14.350000	14.290003	14.230005	14.209986	14.239985	14.309992	14.399988	14.469995	14.499994	14.469995	14.399988	14.260004	14.059992	13.839991	13.619989	13.459986	13.350000	13.260004	13.209986	13.179987	13.159998	13.140009	13.119989	13.100000	13.079981	13.049982	13.029993	13.010004	12.980005	12.950006	12.920008	12.879999	12.829981	12.779993	12.730005	12.689997	12.670008	12.649988	12.629999	12.609980	12.600000	12.589991	12.600000	12.609980	12.629999	12.659998	12.700006	12.730005	12.769983	12.790003	12.790003	12.760004	12.730005	12.689997	12.659998	12.649988	12.649988	12.649988	12.659998	12.659998	12.649988	12.640009	12.619989	12.600000	12.579981	12.559992	12.540003	12.529993	12.529993	12.529993	12.529993	12.529993	12.519983	12.510004	12.480005	12.450006	12.420008	12.399988	12.390009	12.379999	12.379999	12.379999	12.359980
15.600000	15.579981	15.529993	15.489985	15.450006	15.450006	15.480005	15.559992	15.640009	15.679987	15.670008	15.609980	15.489985	15.329981	15.149988	15.040003	15.019983	15.070002	15.159998	15.279993	15.420008	15.570002	15.700006	15.790003	15.850000	15.920008	15.989985	16.049982	16.070002	16.040003	15.969995	15.920008	15.950006	16.049982	16.159998	16.269983	16.359980	16.420008	16.450006	16.450006	16.439997	16.429987	16.409998	16.379999	16.359980	16.350000	16.339991	16.350000	16.350000	16.369989	16.379999	16.390009	16.420008	16.459986	16.529993	16.600000	16.659998	16.700006	16.739985	16.799982	16.899988	17.019983	17.159998	17.290003	17.390009	17.439997	17.359980	17.079981	16.739985	16.320002	15.969995	15.670008	15.399988	15.129999	14.790003	NaN	NaN	NaN	NaN	14.309992	14.290003	14.269983	NaN	NaN	14.329981	14.469995	14.609980	14.730005	14.809992	14.850000	14.829981	14.850000	15.079981	15.459986	15.779993	15.920008	15.909998	15.869989	15.859980	15.899988	15.950006	15.939997	15.879999	15.790003	15.700006	15.600000	15.359980	14.959986	14.399988	13.869989	NaN	13.559992	13.790003	14.140009	14.469995	14.670008	14.679987	14.510004	14.189997	13.829981	13.529993	13.350000	13.290003	13.329981	13.420008	13.540003	13.700006	13.869989	14.049982	14.269983	14.499994	14.649988	14.700006	14.739985	14.790003	14.859980	14.909998	14.920008	14.899988	14.850000	14.799982	14.760004	14.739985	14.730005	14.709986	14.649988	14.559992	14.459986	14.369989	14.299982	14.279993	14.279993	14.309992	14.359980	14.399988	14.429987	14.420008	14.379999	14.320002	14.269983	14.239985	14.260004	14.320002	14.399988	14.459986	14.489985	14.459986	14.379999	14.239985	14.049982	13.820002	13.609980	13.450006	13.339991	13.260004	13.209986	13.179987	13.159998	13.140009	13.119989	13.089991	13.070002	13.040003	13.019983	12.999994	12.980005	12.950006	12.920008	12.879999	12.829981	12.769983	12.730005	12.679987	12.649988	12.629999	12.609980	12.589991	12.570002	12.559992	12.570002	12.579981	12.600000	12.640009	12.670008	12.709986	12.739985	12.769983	12.769983	12.749994	12.709986	12.679987	12.649988	12.640009	12.640009	12.649988	12.659998	12.659998	12.659998	12.640009	12.629999	12.600000	12.579981	12.559992	12.540003	12.529993	12.519983	12.519983	12.529993	12.519983	12.510004	12.489985	12.469995	12.429987	12.409998	12.379999	12.369989	12.369989	12.369989	12.359980	12.339991
15.600000	15.559992	15.529993	15.499994	15.480005	15.489985	15.510004	15.549982	15.600000	15.629999	15.609980	15.540003	15.429987	15.290003	15.149988	15.070002	15.079981	15.129999	15.219995	15.329981	15.459986	15.609980	15.730005	15.809992	15.869989	15.929987	15.999994	16.070002	16.109980	16.089991	16.040003	15.999994	16.019983	16.109980	16.209986	16.309992	16.379999	16.429987	16.459986	16.459986	16.450006	16.439997	16.439997	16.439997	16.420008	16.409998	16.399988	16.390009	16.399988	16.409998	16.429987	16.459986	16.489985	16.529993	16.589991	16.649988	16.700006	16.739985	16.779993	16.850000	16.959986	17.100000	17.230005	17.339991	17.409998	17.379999	17.189997	16.809992	16.499994	16.209986	15.959986	15.679987	NaN	15.040003	14.719995	14.369989	NaN	NaN	NaN	NaN	14.219995	14.200006	14.189997	NaN	14.359980	14.519983	14.689997	14.799982	14.809992	14.719995	14.640009	14.689997	14.989985	15.429987	15.799982	15.959986	15.959986	15.920008	15.909998	15.950006	15.969995	15.939997	15.850000	15.719995	15.609980	15.489985	15.279993	14.929987	NaN	NaN	NaN	13.510004	13.719995	14.049982	14.339991	14.510004	14.499994	14.350000	NaN	13.719995	13.439997	13.260004	13.200006	13.230005	NaN	13.459986	13.649988	13.850000	14.059992	14.260004	14.469995	14.589991	14.659998	14.709986	14.779993	14.850000	14.890009	14.909998	14.899988	14.879999	14.859980	14.829981	14.809992	14.779993	14.730005	14.659998	14.570002	14.459986	14.379999	14.309992	14.290003	14.290003	14.320002	14.369989	14.409998	14.450006	14.450006	14.420008	14.359980	14.299982	14.260004	14.279993	14.329981	14.399988	14.459986	14.469995	14.439997	14.359980	14.209986	14.019983	13.799982	13.589991	13.439997	13.329981	13.260004	13.209986	13.179987	13.159998	13.140009	13.109980	13.089991	13.059992	13.029993	13.010004	12.989985	12.969995	12.950006	12.929987	12.890009	12.829981	12.779993	12.719995	12.679987	12.640009	12.609980	12.589991	12.559992	12.549982	12.540003	12.540003	12.549982	12.570002	12.609980	12.640009	12.679987	12.719995	12.739985	12.739985	12.719995	12.689997	12.659998	12.640009	12.629999	12.629999	12.640009	12.649988	12.659998	12.659998	12.649988	12.629999	12.609980	12.579981	12.559992	12.540003	12.529993	12.519983	12.519983	12.519983	12.519983	12.499994	12.480005	12.459986	12.420008	12.390009	12.369989	12.359980	12.359980	12.350000	12.339991	12.320002
15.579981	15.549982	15.529993	15.519983	15.519983	15.519983	15.510004	15.519983	15.540003	15.549982	15.519983	15.450006	15.359980	15.249994	15.159998	15.119989	15.159998	15.230005	15.320002	15.429987	15.559992	15.689997	15.799982	15.859980	15.899988	15.950006	16.029993	16.100000	16.149988	16.140009	16.109980	16.079981	16.100000	16.189997	16.269983	16.350000	16.420008	16.459986	16.469995	16.469995	16.459986	16.459986	16.480005	16.489985	16.480005	16.459986	16.450006	16.439997	16.439997	16.459986	16.489985	16.519983	16.559992	16.600000	16.649988	16.689997	16.730005	16.760004	16.799982	16.879999	17.010004	17.159998	17.299982	17.379999	17.409998	17.260004	16.939997	16.549982	16.200006	15.939997	15.730005	15.529993	NaN	14.909998	14.589991	14.309992	NaN	NaN	NaN	NaN	14.170008	14.159998	14.170008	NaN	14.339991	14.499994	14.670008	14.749994	14.709986	14.540003	14.420008	14.510004	14.879999	15.379999	15.799982	15.980005	15.980005	15.950006	15.950006	15.980005	15.989985	15.929987	15.809992	15.649988	15.499994	15.369989	15.179987	14.909998	NaN	NaN	NaN	13.459986	13.659998	13.950006	14.200006	14.339991	14.329981	14.170008	NaN	13.629999	13.379999	13.219995	13.170008	13.209986	NaN	13.439997	13.640009	13.859980	14.079981	14.290003	14.469995	14.579981	14.649988	14.700006	14.769983	14.850000	14.890009	14.909998	14.909998	14.909998	14.909998	14.899988	14.890009	14.839991	14.769983	14.679987	14.570002	14.469995	14.379999	14.329981	14.309992	14.309992	14.339991	14.379999	14.439997	14.469995	14.480005	14.450006	14.390009	14.320002	14.290003	14.290003	14.329981	14.390009	14.439997	14.450006	14.409998	14.329981	14.179987	13.989985	13.769983	13.579981	13.429987	13.329981	13.260004	13.209986	13.179987	13.159998	13.140009	13.109980	13.089991	13.059992	13.029993	12.999994	12.989985	12.969995	12.959986	12.939997	12.899988	12.839991	12.779993	12.719995	12.670008	12.629999	12.600000	12.570002	12.540003	12.519983	12.510004	12.510004	12.519983	12.540003	12.579981	12.609980	12.649988	12.679987	12.709986	12.709986	12.689997	12.670008	12.640009	12.619989	12.619989	12.619989	12.640009	12.649988	12.659998	12.659998	12.649988	12.629999	12.609980	12.579981	12.559992	12.540003	12.519983	12.519983	12.510004	12.510004	12.510004	12.499994	12.469995	12.439997	12.409998	12.379999	12.359980	12.350000	12.339991	12.339991	12.320002	12.290003
15.570002	15.540003	15.529993	15.540003	15.549982	15.540003	15.499994	15.459986	15.439997	15.420008	15.369989	15.320002	15.249994	15.200006	15.159998	15.179987	15.249994	15.339991	15.439997	15.549982	15.659998	15.779993	15.869989	15.920008	15.939997	15.989985	16.059992	16.140009	16.200006	16.209986	16.189997	16.170008	16.200006	16.269983	16.350000	16.409998	16.459986	16.489985	16.489985	16.480005	16.469995	16.480005	16.510004	16.529993	16.529993	16.510004	16.489985	16.480005	16.480005	16.499994	16.540003	16.579981	16.609980	16.649988	16.689997	16.730005	16.760004	16.779993	16.820002	16.909998	17.049982	17.200006	17.309992	17.359980	17.350000	17.159998	16.769983	16.329981	15.939997	15.670008	15.489985	15.350000	NaN	NaN	14.420008	14.219995	NaN	NaN	NaN	NaN	NaN	14.129999	14.149988	14.209986	14.320002	14.469995	14.600000	14.619989	14.480005	14.279993	14.209986	14.369989	14.799982	15.339991	15.790003	15.989985	16.010004	15.989985	15.989985	16.010004	15.989985	15.899988	15.749994	15.570002	15.390009	15.230005	15.070002	14.879999	NaN	NaN	NaN	13.409998	13.589991	13.839991	14.059992	14.149988	14.129999	NaN	13.799982	13.549982	13.329981	NaN	NaN	13.209986	13.329981	13.510004	13.730005	13.959986	14.170008	14.369989	14.519983	14.600000	14.649988	14.700006	14.769983	14.859980	14.909998	14.939997	14.950006	14.969995	14.989985	14.980005	14.959986	14.899988	14.809992	14.700006	14.579981	14.480005	14.390009	14.350000	14.329981	14.329981	14.359980	14.399988	14.450006	14.499994	14.499994	14.469995	14.409998	14.339991	14.299982	14.299982	14.339991	14.390009	14.420008	14.429987	14.379999	14.290003	14.140009	13.950006	13.749994	13.559992	13.420008	13.329981	13.260004	13.219995	13.189997	13.170008	13.149988	13.119989	13.089991	13.059992	13.019983	12.999994	12.980005	12.980005	12.969995	12.950006	12.909998	12.859980	12.790003	12.719995	12.670008	12.619989	12.579981	12.549982	12.519983	12.499994	12.480005	12.480005	12.489985	12.510004	12.549982	12.579981	12.619989	12.649988	12.670008	12.670008	12.659998	12.640009	12.619989	12.600000	12.600000	12.609980	12.629999	12.640009	12.649988	12.649988	12.649988	12.629999	12.609980	12.579981	12.559992	12.540003	12.519983	12.510004	12.510004	12.510004	12.499994	12.489985	12.459986	12.429987	12.399988	12.369989	12.350000	12.339991	12.329981	12.320002	12.299982	12.260004
15.549982	15.519983	15.529993	15.559992	15.570002	15.540003	15.459986	15.369989	15.299982	15.260004	15.209986	15.179987	15.149988	15.140009	15.159998	15.230005	15.359980	15.469995	15.579981	15.679987	15.779993	15.879999	15.959986	15.989985	15.989985	16.029993	16.100000	16.179987	16.239985	16.260004	16.260004	16.260004	16.299982	16.359980	16.420008	16.469995	16.499994	16.519983	16.510004	16.499994	16.489985	16.499994	16.540003	16.570002	16.579981	16.559992	16.529993	16.510004	16.510004	16.540003	16.579981	16.619989	16.659998	16.700006	16.730005	16.760004	16.779993	16.799982	16.839991	16.929987	17.059992	17.200006	17.299982	17.320002	17.290003	17.059992	16.629999	16.149988	15.709986	15.420008	15.230005	15.109980	NaN	NaN	NaN	NaN	NaN	NaN	NaN	NaN	NaN	14.109980	14.129999	14.179987	14.269983	14.399988	14.499994	14.459986	14.269983	14.079981	14.049982	14.249994	14.719995	15.299982	15.779993	16.019983	16.049982	16.019983	16.010004	16.010004	15.969995	15.869989	15.689997	15.489985	15.279993	15.109980	14.969995	14.850000	NaN	NaN	NaN	13.359980	13.570002	NaN	NaN	13.959986	13.929987	NaN	13.679987	13.480005	NaN	NaN	NaN	13.239985	13.399988	13.600000	13.839991	14.070002	14.279993	14.459986	14.589991	14.640009	14.659998	14.689997	14.749994	14.839991	14.920008	14.969995	15.010004	15.040003	15.070002	15.079981	15.040003	14.950006	14.839991	14.709986	14.589991	14.480005	14.409998	14.359980	14.350000	14.359980	14.379999	14.420008	14.469995	14.510004	14.510004	14.480005	14.420008	14.350000	14.309992	14.309992	14.329981	14.369989	14.399988	14.390009	14.350000	14.249994	14.100000	13.920008	13.719995	13.549982	13.420008	13.329981	13.260004	13.230005	13.200006	13.179987	13.149988	13.129999	13.089991	13.059992	13.029993	12.999994	12.989985	12.980005	12.980005	12.969995	12.929987	12.869989	12.799982	12.730005	12.670008	12.609980	12.570002	12.540003	12.510004	12.480005	12.459986	12.459986	12.469995	12.489985	12.519983	12.559992	12.589991	12.619989	12.629999	12.640009	12.629999	12.609980	12.589991	12.589991	12.589991	12.600000	12.619989	12.629999	12.649988	12.649988	12.640009	12.629999	12.609980	12.579981	12.559992	12.540003	12.519983	12.510004	12.510004	12.499994	12.489985	12.480005	12.450006	12.420008	12.390009	12.359980	12.329981	12.320002	12.309992	12.299982	12.269983	12.230005
15.540003	15.510004	15.529993	15.570002	15.579981	15.519983	15.399988	15.260004	15.149988	15.079981	15.040003	15.029993	15.029993	15.070002	15.140009	15.260004	15.420008	15.559992	15.679987	15.779993	15.879999	15.969995	16.029993	16.049982	16.040003	16.070002	16.140009	16.219995	16.279993	16.309992	16.329981	16.339991	16.390009	16.439997	16.489985	16.519983	16.540003	16.549982	16.529993	16.510004	16.510004	16.529993	16.570002	16.609980	16.609980	16.589991	16.559992	16.540003	16.540003	16.559992	16.600000	16.649988	16.689997	16.730005	16.769983	16.799982	16.809992	16.829981	16.859980	16.950006	17.070002	17.189997	17.249994	17.249994	17.219995	17.010004	16.600000	16.089991	15.600000	15.239985	14.999994	14.869989	NaN	NaN	NaN	NaN	NaN	NaN	NaN	NaN	NaN	14.100000	14.119989	NaN	14.239985	14.329981	NaN	NaN	14.079981	13.929987	13.939997	14.179987	14.679987	15.279993	15.790003	16.059992	16.089991	16.059992	16.040003	16.010004	15.939997	15.820002	15.629999	15.420008	15.200006	15.029993	NaN	NaN	NaN	NaN	NaN	NaN	NaN	NaN	NaN	13.769983	13.749994	13.679987	NaN	NaN	NaN	NaN	NaN	NaN	NaN	13.709986	13.969995	14.209986	14.429987	14.589991	14.670008	14.679987	14.659998	14.659998	14.709986	14.809992	14.929987	15.019983	15.089991	15.140009	15.159998	15.149988	15.089991	14.989985	14.869989	14.730005	14.600000	14.489985	14.409998	14.379999	14.369989	14.379999	14.399988	14.439997	14.480005	14.510004	14.510004	14.480005	14.409998	14.350000	14.309992	14.299982	14.320002	14.350000	14.369989	14.359980	14.309992	14.209986	14.059992	13.879999	13.689997	13.529993	13.409998	13.329981	13.269983	13.239985	13.209986	13.189997	13.170008	13.140009	13.109980	13.070002	13.029993	12.999994	12.989985	12.989985	12.999994	12.989985	12.950006	12.890009	12.809992	12.730005	12.670008	12.609980	12.559992	12.529993	12.489985	12.459986	12.439997	12.439997	12.450006	12.469995	12.499994	12.529993	12.559992	12.579981	12.600000	12.600000	12.600000	12.579981	12.570002	12.570002	12.570002	12.589991	12.609980	12.619989	12.640009	12.640009	12.640009	12.629999	12.609980	12.579981	12.559992	12.529993	12.519983	12.510004	12.499994	12.499994	12.489985	12.469995	12.450006	12.409998	12.379999	12.339991	12.320002	12.299982	12.290003	12.269983	12.239985	12.200006
15.529993	15.510004	15.540003	15.579981	15.579981	15.480005	15.309992	15.129999	14.999994	14.950006	14.920008	14.909998	14.939997	14.999994	15.109980	15.269983	15.459986	15.640009	15.769983	15.869989	15.959986	16.040003	16.079981	16.089991	16.079981	16.089991	16.159998	16.239985	16.309992	16.350000	16.369989	16.399988	16.450006	16.510004	16.549982	16.570002	16.579981	16.570002	16.549982	16.529993	16.529993	16.559992	16.609980	16.640009	16.640009	16.619989	16.579981	16.559992	16.559992	16.579981	16.619989	16.670008	16.719995	16.760004	16.799982	16.829981	16.850000	16.859980	16.890009	16.959986	17.049982	17.140009	17.179987	17.170008	17.140009	16.980005	16.600000	16.070002	15.529993	15.109980	14.829981	14.619989	14.329981	NaN	NaN	NaN	NaN	NaN	NaN	NaN	NaN	14.089991	14.109980	NaN	14.200006	14.279993	NaN	NaN	13.989985	13.859980	13.890009	14.140009	14.659998	15.279993	15.809992	16.109980	16.149988	16.100000	16.049982	15.989985	15.899988	15.769983	15.589991	15.379999	15.159998	14.969995	NaN	NaN	NaN	NaN	NaN	NaN	NaN	NaN	NaN	13.600000	13.589991	13.549982	NaN	NaN	NaN	NaN	NaN	NaN	NaN	13.820002	14.089991	14.350000	14.570002	14.709986	14.749994	14.700006	14.640009	14.589991	14.609980	14.709986	14.859980	14.999994	15.119989	15.189997	15.239985	15.219995	15.140009	15.019983	14.879999	14.730005	14.589991	14.480005	14.409998	14.379999	14.379999	14.390009	14.420008	14.439997	14.469995	14.489985	14.489985	14.450006	14.390009	14.329981	14.290003	14.279993	14.299982	14.329981	14.339991	14.320002	14.260004	14.159998	14.010004	13.839991	13.659998	13.519983	13.409998	13.329981	13.279993	13.249994	13.230005	13.209986	13.189997	13.159998	13.119989	13.079981	13.040003	13.010004	12.989985	12.999994	13.010004	12.999994	12.969995	12.909998	12.820002	12.739985	12.670008	12.600000	12.559992	12.519983	12.480005	12.450006	12.429987	12.420008	12.429987	12.450006	12.480005	12.510004	12.529993	12.549982	12.570002	12.570002	12.570002	12.559992	12.549982	12.549982	12.559992	12.579981	12.600000	12.609980	12.629999	12.640009	12.629999	12.619989	12.600000	12.579981	12.549982	12.529993	12.510004	12.499994	12.499994	12.489985	12.480005	12.459986	12.439997	12.399988	12.359980	12.329981	12.299982	12.279993	12.269983	12.249994	12.209986	12.170008
15.540003	15.510004	15.549982	15.589991	15.549982	15.420008	15.200006	14.999994	14.869989	14.820002	14.809992	14.809992	14.850000	14.939997	15.059992	15.239985	15.450006	15.640009	15.779993	15.890009	15.980005	16.059992	16.109980	16.109980	16.100000	16.119989	16.179987	16.260004	16.329981	16.369989	16.399988	16.439997	16.489985	16.540003	16.570002	16.589991	16.589991	16.579981	16.559992	16.549982	16.559992	16.589991	16.640009	16.670008	16.670008	16.640009	16.609980	16.579981	16.579981	16.589991	16.619989	16.670008	16.719995	16.760004	16.809992	16.850000	16.879999	16.890009	16.909998	16.959986	17.029993	17.089991	17.100000	17.089991	17.059992	16.980005	16.679987	16.170008	15.600000	15.109980	14.739985	14.480005	14.279993	14.170008	NaN	NaN	NaN	NaN	NaN	NaN	NaN	NaN	NaN	NaN	NaN	NaN	NaN	NaN	NaN	13.809992	13.859980	14.149988	14.679987	15.290003	15.829981	16.149988	16.179987	16.119989	16.040003	15.950006	15.850000	15.719995	15.559992	15.369989	15.159998	14.969995	NaN	NaN	NaN	NaN	NaN	NaN	NaN	NaN	NaN	13.459986	13.459986	13.439997	NaN	NaN	NaN	NaN	NaN	NaN	NaN	13.920008	14.209986	14.499994	14.709986	14.799982	14.769983	14.640009	14.489985	14.399988	14.409998	14.549982	14.779993	14.950006	15.089991	15.189997	15.239985	15.219995	15.140009	15.029993	14.879999	14.719995	14.579981	14.469995	14.399988	14.379999	14.379999	14.390009	14.409998	14.439997	14.459986	14.469995	14.459986	14.420008	14.359980	14.299982	14.260004	14.249994	14.269983	14.290003	14.299982	14.279993	14.219995	14.109980	13.959986	13.799982	13.640009	13.510004	13.409998	13.339991	13.290003	13.260004	13.239985	13.219995	13.209986	13.179987	13.149988	13.100000	13.049982	13.010004	12.999994	13.010004	13.019983	13.019983	12.989985	12.920008	12.829981	12.749994	12.670008	12.600000	12.549982	12.510004	12.469995	12.439997	12.420008	12.409998	12.420008	12.439997	12.459986	12.489985	12.510004	12.529993	12.540003	12.540003	12.540003	12.529993	12.529993	12.529993	12.540003	12.559992	12.579981	12.600000	12.619989	12.629999	12.619989	12.609980	12.600000	12.570002	12.549982	12.529993	12.510004	12.499994	12.489985	12.480005	12.469995	12.459986	12.429987	12.390009	12.350000	12.309992	12.279993	12.260004	12.239985	12.219995	12.179987	12.129999
15.540003	15.519983	15.559992	15.579981	15.519983	15.329981	15.079981	14.869989	14.769983	14.749994	14.739985	14.760004	14.809992	14.899988	15.029993	15.200006	15.420008	15.619989	15.769983	15.890009	15.989985	16.070002	16.119989	16.129999	16.119989	16.140009	16.200006	16.279993	16.339991	16.379999	16.420008	16.459986	16.510004	16.559992	16.579981	16.589991	16.589991	16.579981	16.570002	16.570002	16.579981	16.619989	16.679987	16.709986	16.700006	16.670008	16.629999	16.609980	16.600000	16.600000	16.629999	16.670008	16.709986	16.760004	16.820002	16.869989	16.899988	16.920008	16.929987	16.959986	16.999994	17.019983	17.019983	17.010004	16.999994	16.980005	16.760004	16.290003	15.689997	15.140009	14.700006	14.399988	14.219995	14.140009	NaN	NaN	NaN	NaN	NaN	NaN	NaN	NaN	NaN	NaN	NaN	NaN	NaN	NaN	NaN	13.809992	13.899988	14.189997	NaN	15.299982	15.829981	16.159998	16.209986	16.129999	16.019983	15.909998	15.790003	15.689997	15.579981	15.429987	NaN	NaN	NaN	NaN	NaN	NaN	NaN	NaN	NaN	NaN	NaN	13.359980	13.359980	13.359980	NaN	NaN	NaN	NaN	NaN	NaN	NaN	14.010004	14.320002	14.609980	14.799982	14.850000	14.749994	14.540003	14.290003	14.100000	14.059992	14.209986	14.499994	14.799982	15.029993	15.159998	15.219995	15.209986	15.140009	15.019983	14.869989	14.700006	14.549982	14.439997	14.369989	14.350000	14.359980	14.379999	14.409998	14.420008	14.429987	14.420008	14.399988	14.359980	14.309992	14.260004	14.219995	14.219995	14.230005	14.249994	14.249994	14.230005	14.170008	14.059992	13.920008	13.760004	13.619989	13.499994	13.409998	13.339991	13.299982	13.269983	13.260004	13.239985	13.230005	13.209986	13.170008	13.119989	13.070002	13.019983	12.999994	12.999994	13.019983	13.019983	12.999994	12.929987	12.839991	12.749994	12.670008	12.600000	12.540003	12.499994	12.459986	12.429987	12.409998	12.399988	12.409998	12.429987	12.450006	12.469995	12.489985	12.510004	12.519983	12.519983	12.519983	12.510004	12.510004	12.519983	12.529993	12.549982	12.570002	12.600000	12.609980	12.619989	12.619989	12.609980	12.589991	12.570002	12.540003	12.519983	12.499994	12.489985	12.480005	12.480005	12.469995	12.450006	12.420008	12.379999	12.339991	12.299982	12.269983	12.239985	12.219995	12.189997	12.149988	12.089991
15.549982	15.529993	15.559992	15.559992	15.450006	15.209986	14.950006	14.760004	14.689997	14.679987	14.700006	14.730005	14.779993	14.869989	14.989985	15.159998	15.359980	15.570002	15.730005	15.859980	15.969995	16.059992	16.109980	16.140009	16.149988	16.170008	16.230005	16.299982	16.359980	16.390009	16.420008	16.459986	16.510004	16.549982	16.579981	16.579981	16.579981	16.570002	16.570002	16.579981	16.609980	16.659998	16.709986	16.739985	16.730005	16.700006	16.659998	16.629999	16.619989	16.619989	16.629999	16.670008	16.709986	16.760004	16.829981	16.879999	16.920008	16.929987	16.939997	16.950006	16.959986	16.959986	16.950006	16.939997	16.959986	16.989985	16.859980	16.450006	15.869989	15.290003	14.799982	14.409998	14.189997	14.109980	NaN	NaN	NaN	NaN	NaN	NaN	NaN	NaN	NaN	NaN	NaN	NaN	NaN	NaN	NaN	NaN	NaN	14.239985	NaN	15.299982	15.809992	16.129999	16.189997	16.100000	15.969995	15.829981	15.730005	15.679987	15.629999	15.510004	15.329981	15.109980	NaN	NaN	NaN	NaN	NaN	NaN	NaN	NaN	NaN	13.269983	13.290003	13.299982	NaN	NaN	NaN	NaN	NaN	NaN	NaN	14.109980	14.420008	14.719995	14.869989	14.850000	14.629999	14.299982	13.999994	13.809992	13.749994	13.890009	14.230005	14.649988	14.959986	15.109980	15.179987	15.179987	15.109980	14.989985	14.839991	14.670008	14.510004	14.399988	14.339991	14.320002	14.329981	14.359980	14.369989	14.379999	14.379999	14.369989	14.339991	14.299982	14.249994	14.209986	14.170008	14.170008	14.189997	14.200006	14.200006	14.179987	14.109980	14.010004	13.869989	13.730005	13.600000	13.489985	13.409998	13.350000	13.309992	13.290003	13.269983	13.260004	13.249994	13.230005	13.200006	13.140009	13.079981	13.029993	12.999994	12.999994	13.019983	13.029993	12.999994	12.939997	12.850000	12.749994	12.659998	12.589991	12.540003	12.489985	12.459986	12.429987	12.409998	12.399988	12.409998	12.420008	12.439997	12.459986	12.480005	12.489985	12.499994	12.499994	12.499994	12.499994	12.499994	12.499994	12.519983	12.540003	12.559992	12.589991	12.600000	12.609980	12.609980	12.600000	12.579981	12.559992	12.529993	12.510004	12.499994	12.489985	12.480005	12.469995	12.459986	12.439997	12.409998	12.369989	12.329981	12.279993	12.249994	12.219995	12.189997	12.159998	12.109980	12.049982
15.559992	15.549982	15.559992	15.529993	15.369989	15.089991	14.820002	14.659998	14.619989	14.640009	14.679987	14.730005	14.799982	14.879999	14.980005	15.129999	15.309992	15.519983	15.689997	15.829981	15.950006	16.049982	16.119989	16.149988	16.170008	16.200006	16.260004	16.329981	16.379999	16.409998	16.439997	16.469995	16.510004	16.540003	16.570002	16.570002	16.570002	16.570002	16.579981	16.600000	16.640009	16.689997	16.739985	16.769983	16.760004	16.719995	16.689997	16.659998	16.640009	16.640009	16.649988	16.670008	16.709986	16.769983	16.829981	16.890009	16.929987	16.950006	16.939997	16.939997	16.929987	16.909998	16.890009	16.899988	16.950006	16.999994	16.959986	16.619989	16.059992	15.459986	NaN	NaN	14.179987	14.100000	NaN	NaN	NaN	NaN	NaN	NaN	NaN	NaN	NaN	NaN	NaN	NaN	NaN	NaN	NaN	NaN	NaN	14.290003	14.730005	15.279993	15.769983	16.070002	16.140009	16.040003	15.899988	15.749994	15.679987	15.709986	15.739985	15.670008	15.510004	15.219995	NaN	NaN	NaN	NaN	NaN	NaN	NaN	NaN	NaN	13.239985	NaN	NaN	NaN	NaN	NaN	NaN	NaN	NaN	NaN	14.200006	14.499994	14.760004	14.869989	14.779993	14.459986	14.040003	13.709986	13.519983	13.459986	13.600000	13.969995	14.450006	14.839991	15.040003	15.129999	15.140009	15.079981	14.959986	14.799982	14.619989	14.459986	14.339991	14.269983	14.249994	14.279993	14.309992	14.329981	14.339991	14.329981	14.299982	14.260004	14.219995	14.179987	14.140009	14.119989	14.119989	14.140009	14.149988	14.149988	14.129999	14.059992	13.959986	13.839991	13.709986	13.589991	13.489985	13.409998	13.359980	13.320002	13.299982	13.290003	13.279993	13.269983	13.260004	13.219995	13.159998	13.089991	13.029993	12.989985	12.980005	12.999994	13.010004	12.989985	12.929987	12.850000	12.749994	12.659998	12.579981	12.529993	12.489985	12.450006	12.429987	12.409998	12.399988	12.409998	12.420008	12.439997	12.450006	12.469995	12.480005	12.480005	12.480005	12.480005	12.480005	12.480005	12.489985	12.499994	12.529993	12.549982	12.579981	12.589991	12.600000	12.600000	12.589991	12.570002	12.549982	12.529993	12.510004	12.489985	12.480005	12.469995	12.469995	12.459986	12.439997	12.399988	12.359980	12.320002	12.269983	12.230005	12.200006	12.170008	12.129999	12.079981	12.010004
15.570002	15.559992	15.559992	15.499994	15.290003	14.999994	14.739985	14.609980	14.589991	14.640009	14.709986	14.769983	14.839991	14.909998	14.989985	15.100000	15.260004	15.459986	15.640009	15.799982	15.939997	16.049982	16.129999	16.179987	16.209986	16.249994	16.309992	16.369989	16.420008	16.439997	16.459986	16.480005	16.510004	16.540003	16.559992	16.570002	16.579981	16.579981	16.600000	16.629999	16.670008	16.709986	16.760004	16.779993	16.779993	16.749994	16.709986	16.689997	16.670008	16.659998	16.670008	16.689997	16.730005	16.779993	16.829981	16.890009	16.929987	16.939997	16.939997	16.920008	16.899988	16.869989	16.850000	16.859980	16.939997	16.999994	17.059992	16.790003	16.269983	15.689997	NaN	NaN	NaN	14.089991	14.070002	NaN	NaN	NaN	NaN	NaN	NaN	NaN	NaN	NaN	NaN	NaN	NaN	NaN	NaN	NaN	NaN	14.309992	14.719995	NaN	15.709986	15.980005	16.049982	15.929987	15.779993	15.649988	15.640009	15.760004	15.869989	15.850000	NaN	NaN	NaN	NaN	NaN	NaN	NaN	NaN	NaN	NaN	NaN	NaN	NaN	NaN	NaN	NaN	NaN	NaN	NaN	NaN	NaN	14.279993	14.559992	14.790003	14.850000	14.670008	14.219995	13.719995	13.450006	13.339991	13.309992	13.429987	13.790003	14.290003	14.719995	14.969995	15.070002	15.089991	15.019983	14.899988	14.749994	14.559992	14.390009	14.269983	14.189997	14.179987	14.200006	14.239985	14.269983	14.279993	14.260004	14.230005	14.179987	14.140009	14.100000	14.079981	14.059992	14.070002	14.079981	14.100000	14.100000	14.070002	14.010004	13.920008	13.799982	13.679987	13.579981	13.489985	13.420008	13.359980	13.329981	13.309992	13.299982	13.290003	13.290003	13.279993	13.239985	13.179987	13.100000	13.019983	12.969995	12.959986	12.980005	12.989985	12.969995	12.920008	12.839991	12.739985	12.649988	12.570002	12.519983	12.480005	12.450006	12.420008	12.409998	12.409998	12.409998	12.420008	12.429987	12.450006	12.459986	12.459986	12.469995	12.469995	12.469995	12.469995	12.469995	12.480005	12.489985	12.510004	12.540003	12.570002	12.589991	12.600000	12.589991	12.579981	12.559992	12.540003	12.519983	12.499994	12.480005	12.480005	12.469995	12.459986	12.450006	12.429987	12.399988	12.359980	12.309992	12.260004	12.209986	12.179987	12.140009	12.100000	12.040003	11.980005
15.579981	15.559992	15.549982	15.469995	15.230005	14.929987	14.689997	14.579981	14.570002	14.649988	14.749994	14.839991	14.920008	14.969995	15.029993	15.119989	15.260004	15.439997	15.629999	15.799982	15.950006	16.079981	16.170008	16.219995	16.260004	16.299982	16.359980	16.420008	16.459986	16.469995	16.480005	16.499994	16.519983	16.549982	16.570002	16.589991	16.600000	16.609980	16.629999	16.649988	16.689997	16.730005	16.769983	16.790003	16.790003	16.760004	16.730005	16.709986	16.700006	16.689997	16.700006	16.730005	16.760004	16.799982	16.850000	16.890009	16.929987	16.939997	16.939997	16.909998	16.879999	16.839991	16.820002	16.850000	16.929987	17.019983	17.079981	16.899988	16.459986	15.929987	NaN	NaN	NaN	14.079981	NaN	NaN	NaN	NaN	NaN	NaN	NaN	NaN	NaN	NaN	NaN	NaN	NaN	NaN	NaN	NaN	NaN	14.260004	NaN	NaN	15.649988	15.950006	15.989985	15.820002	15.659998	15.540003	15.609980	15.839991	16.019983	16.029993	NaN	NaN	NaN	NaN	NaN	NaN	NaN	NaN	NaN	NaN	NaN	NaN	NaN	NaN	NaN	NaN	NaN	NaN	NaN	NaN	NaN	14.339991	14.579981	14.760004	14.749994	14.499994	13.980005	13.450006	13.219995	13.189997	13.209986	13.350000	13.700006	14.200006	14.649988	14.909998	15.010004	15.029993	14.959986	14.850000	14.689997	14.489985	14.299982	14.159998	14.070002	14.049982	14.089991	14.159998	14.209986	14.219995	14.200006	14.159998	14.109980	14.070002	14.040003	14.019983	14.010004	14.010004	14.029993	14.040003	14.040003	14.019983	13.959986	13.879999	13.779993	13.670008	13.570002	13.489985	13.420008	13.369989	13.339991	13.320002	13.309992	13.299982	13.299982	13.290003	13.249994	13.189997	13.100000	13.010004	12.939997	12.920008	12.929987	12.950006	12.939997	12.899988	12.820002	12.730005	12.640009	12.559992	12.499994	12.469995	12.439997	12.420008	12.409998	12.409998	12.409998	12.420008	12.429987	12.439997	12.450006	12.450006	12.459986	12.459986	12.450006	12.450006	12.459986	12.459986	12.480005	12.499994	12.529993	12.559992	12.579981	12.589991	12.589991	12.570002	12.559992	12.529993	12.510004	12.489985	12.480005	12.469995	12.469995	12.459986	12.450006	12.429987	12.390009	12.350000	12.299982	12.239985	12.200006	12.149988	12.109980	12.059992	12.010004	11.939997
15.589991	15.570002	15.540003	15.439997	15.200006	14.899988	14.689997	14.600000	14.619989	14.709986	14.839991	14.950006	15.029993	15.079981	15.109980	15.170008	15.279993	15.439997	15.629999	15.809992	15.980005	16.119989	16.209986	16.269983	16.309992	16.350000	16.399988	16.450006	16.489985	16.499994	16.499994	16.510004	16.529993	16.559992	16.579981	16.609980	16.629999	16.649988	16.659998	16.679987	16.700006	16.730005	16.769983	16.790003	16.799982	16.769983	16.739985	16.730005	16.719995	16.730005	16.739985	16.769983	16.799982	16.829981	16.869989	16.899988	16.929987	16.939997	16.939997	16.909998	16.869989	16.829981	16.809992	16.829981	16.929987	17.040003	17.079981	16.999994	16.649988	16.159998	NaN	NaN	NaN	NaN	NaN	NaN	NaN	NaN	NaN	NaN	NaN	NaN	NaN	NaN	NaN	NaN	NaN	NaN	NaN	NaN	NaN	14.179987	NaN	NaN	NaN	NaN	NaN	15.700006	15.570002	15.489985	15.609980	15.899988	16.119989	16.149988	16.049982	NaN	NaN	NaN	NaN	NaN	NaN	NaN	NaN	NaN	NaN	NaN	NaN	NaN	NaN	NaN	NaN	NaN	NaN	NaN	NaN	14.379999	14.570002	14.689997	14.640009	14.320002	13.749994	13.239985	13.059992	13.100000	13.179987	13.309992	13.649988	14.140009	14.579981	14.839991	14.950006	14.959986	14.899988	14.779993	14.629999	14.420008	14.209986	14.049982	13.950006	13.920008	13.980005	14.059992	14.129999	14.149988	14.140009	14.100000	14.049982	14.010004	13.980005	13.959986	13.950006	13.959986	13.980005	13.989985	13.989985	13.969995	13.920008	13.850000	13.749994	13.659998	13.570002	13.489985	13.429987	13.379999	13.350000	13.320002	13.309992	13.309992	13.309992	13.299982	13.260004	13.179987	13.070002	12.969995	12.899988	12.869989	12.879999	12.899988	12.899988	12.859980	12.790003	12.700006	12.609980	12.540003	12.489985	12.450006	12.429987	12.409998	12.409998	12.409998	12.409998	12.420008	12.429987	12.439997	12.439997	12.450006	12.450006	12.439997	12.439997	12.439997	12.439997	12.450006	12.469995	12.489985	12.519983	12.549982	12.570002	12.579981	12.579981	12.570002	12.549982	12.519983	12.499994	12.480005	12.469995	12.469995	12.459986	12.459986	12.450006	12.429987	12.390009	12.339991	12.290003	12.230005	12.179987	12.129999	12.079981	12.029993	11.969995	11.899988
15.600000	15.570002	15.529993	15.429987	15.189997	14.909998	14.719995	14.640009	14.670008	14.779993	14.920008	15.059992	15.159998	15.200006	15.209986	15.239985	15.329981	15.489985	15.689997	15.879999	16.040003	16.170008	16.260004	16.320002	16.350000	16.379999	16.429987	16.480005	16.510004	16.519983	16.529993	16.529993	16.549982	16.579981	16.609980	16.640009	16.659998	16.679987	16.689997	16.700006	16.709986	16.739985	16.769983	16.790003	16.799982	16.779993	16.749994	16.739985	16.739985	16.760004	16.779993	16.809992	16.850000	16.869989	16.890009	16.909998	16.929987	16.939997	16.939997	16.909998	16.869989	16.829981	16.799982	16.829981	16.909998	17.029993	17.079981	17.029993	16.760004	16.359980	NaN	NaN	NaN	NaN	NaN	NaN	NaN	NaN	NaN	NaN	NaN	NaN	NaN	NaN	NaN	NaN	NaN	NaN	NaN	NaN	NaN	14.079981	NaN	NaN	NaN	NaN	NaN	15.640009	15.510004	15.459986	15.619989	15.959986	16.179987	16.200006	16.089991	NaN	NaN	NaN	NaN	NaN	NaN	NaN	NaN	NaN	NaN	NaN	NaN	NaN	NaN	NaN	NaN	NaN	NaN	NaN	NaN	14.409998	14.540003	14.589991	14.480005	14.129999	13.589991	13.100000	12.929987	13.010004	13.140009	13.290003	13.619989	14.109980	14.540003	14.790003	14.890009	14.899988	14.829981	14.719995	14.570002	14.350000	14.119989	13.950006	13.829981	13.799982	13.859980	13.969995	14.059992	14.089991	14.079981	14.040003	13.999994	13.959986	13.939997	13.920008	13.920008	13.920008	13.939997	13.939997	13.939997	13.920008	13.879999	13.820002	13.739985	13.649988	13.570002	13.499994	13.439997	13.390009	13.350000	13.320002	13.309992	13.299982	13.299982	13.279993	13.239985	13.159998	13.040003	12.929987	12.839991	12.809992	12.809992	12.829981	12.829981	12.809992	12.749994	12.670008	12.589991	12.519983	12.469995	12.429987	12.409998	12.409998	12.399988	12.409998	12.409998	12.420008	12.429987	12.429987	12.429987	12.429987	12.429987	12.429987	12.429987	12.429987	12.429987	12.429987	12.450006	12.469995	12.499994	12.529993	12.549982	12.570002	12.570002	12.559992	12.540003	12.519983	12.499994	12.480005	12.469995	12.459986	12.459986	12.459986	12.450006	12.429987	12.390009	12.339991	12.279993	12.219995	12.170008	12.109980	12.059992	11.999994	11.939997	11.869989
15.609980	15.570002	15.529993	15.420008	15.200006	14.950006	14.769983	14.700006	14.730005	14.839991	14.989985	15.149988	15.279993	15.329981	15.329981	15.350000	15.429987	15.570002	15.760004	15.950006	16.109980	16.230005	16.309992	16.350000	16.379999	16.399988	16.439997	16.480005	16.510004	16.519983	16.529993	16.540003	16.549982	16.579981	16.619989	16.659998	16.689997	16.709986	16.719995	16.719995	16.719995	16.730005	16.760004	16.799982	16.809992	16.790003	16.769983	16.749994	16.760004	16.779993	16.809992	16.859980	16.890009	16.909998	16.909998	16.920008	16.929987	16.939997	16.939997	16.920008	16.879999	16.839991	16.809992	16.820002	16.890009	17.010004	17.070002	17.049982	16.869989	16.540003	NaN	NaN	NaN	NaN	NaN	NaN	NaN	NaN	NaN	NaN	NaN	NaN	NaN	NaN	NaN	NaN	NaN	NaN	NaN	NaN	NaN	13.989985	NaN	NaN	NaN	NaN	NaN	NaN	NaN	NaN	NaN	15.899988	16.059992	16.100000	16.029993	NaN	NaN	NaN	NaN	NaN	NaN	NaN	NaN	NaN	NaN	NaN	NaN	NaN	NaN	NaN	NaN	NaN	NaN	NaN	NaN	14.409998	14.499994	14.480005	14.320002	13.959986	13.459986	12.999994	12.820002	12.920008	13.070002	13.230005	13.589991	14.089991	14.510004	14.730005	14.829981	14.829981	14.760004	14.649988	14.510004	14.290003	14.049982	13.869989	13.749994	13.700006	13.760004	13.879999	13.999994	14.049982	14.049982	14.019983	13.980005	13.950006	13.920008	13.899988	13.890009	13.890009	13.899988	13.899988	13.899988	13.879999	13.850000	13.790003	13.719995	13.640009	13.570002	13.510004	13.450006	13.399988	13.350000	13.320002	13.299982	13.290003	13.279993	13.269983	13.219995	13.119989	12.980005	12.850000	12.760004	12.719995	12.730005	12.749994	12.769983	12.749994	12.689997	12.619989	12.549982	12.480005	12.439997	12.409998	12.399988	12.399988	12.399988	12.399988	12.409998	12.409998	12.420008	12.420008	12.420008	12.420008	12.420008	12.420008	12.409998	12.409998	12.409998	12.420008	12.429987	12.459986	12.489985	12.519983	12.540003	12.549982	12.549982	12.540003	12.529993	12.510004	12.489985	12.469995	12.469995	12.459986	12.459986	12.459986	12.450006	12.420008	12.390009	12.329981	12.269983	12.209986	12.149988	12.089991	12.029993	11.969995	11.899988	11.829981
15.629999	15.579981	15.519983	15.429987	15.230005	14.999994	14.829981	14.760004	14.769983	14.869989	15.010004	15.200006	15.369989	15.450006	15.469995	15.480005	15.549982	15.679987	15.859980	16.029993	16.170008	16.260004	16.320002	16.350000	16.369989	16.390009	16.420008	16.459986	16.489985	16.510004	16.519983	16.529993	16.559992	16.589991	16.629999	16.670008	16.700006	16.709986	16.719995	16.709986	16.709986	16.730005	16.760004	16.809992	16.829981	16.809992	16.779993	16.760004	16.769983	16.790003	16.839991	16.890009	16.929987	16.939997	16.929987	16.920008	16.920008	16.939997	16.939997	16.920008	16.890009	16.850000	16.820002	16.820002	16.869989	16.969995	17.040003	17.029993	16.929987	16.679987	NaN	NaN	NaN	NaN	NaN	NaN	NaN	NaN	NaN	NaN	NaN	NaN	NaN	NaN	NaN	NaN	NaN	NaN	NaN	NaN	NaN	13.899988	NaN	NaN	NaN	NaN	NaN	NaN	NaN	NaN	NaN	15.809992	15.899988	15.920008	15.879999	NaN	NaN	NaN	NaN	NaN	NaN	NaN	NaN	NaN	NaN	NaN	NaN	NaN	NaN	NaN	NaN	NaN	NaN	NaN	NaN	14.409998	14.450006	14.369989	14.170008	13.829981	13.390009	12.959986	12.739985	12.820002	12.989985	13.179987	13.570002	14.079981	14.480005	14.679987	14.749994	14.749994	14.689997	14.589991	14.450006	14.249994	13.999994	13.809992	13.689997	13.640009	13.679987	13.820002	13.950006	14.019983	14.029993	14.010004	13.969995	13.939997	13.909998	13.890009	13.879999	13.869989	13.869989	13.869989	13.859980	13.850000	13.820002	13.779993	13.719995	13.649988	13.579981	13.519983	13.459986	13.409998	13.359980	13.309992	13.279993	13.260004	13.249994	13.230005	13.170008	13.070002	12.920008	12.769983	12.670008	12.629999	12.629999	12.659998	12.670008	12.670008	12.629999	12.570002	12.499994	12.450006	12.409998	12.390009	12.379999	12.379999	12.390009	12.390009	12.399988	12.409998	12.409998	12.409998	12.409998	12.409998	12.409998	12.399988	12.399988	12.399988	12.390009	12.399988	12.420008	12.439997	12.469995	12.499994	12.529993	12.540003	12.540003	12.529993	12.519983	12.499994	12.480005	12.469995	12.459986	12.459986	12.459986	12.459986	12.450006	12.420008	12.379999	12.329981	12.269983	12.200006	12.140009	12.070002	12.010004	11.939997	11.869989	11.799982
15.649988	15.589991	15.529993	15.429987	15.269983	15.059992	14.899988	14.809992	14.799982	14.869989	14.999994	15.189997	15.399988	15.519983	15.570002	15.609980	15.679987	15.809992	15.959986	16.109980	16.219995	16.279993	16.320002	16.339991	16.350000	16.369989	16.390009	16.429987	16.469995	16.489985	16.499994	16.519983	16.540003	16.579981	16.619989	16.659998	16.689997	16.700006	16.709986	16.700006	16.700006	16.719995	16.760004	16.820002	16.850000	16.839991	16.799982	16.779993	16.779993	16.809992	16.859980	16.929987	16.969995	16.969995	16.950006	16.920008	16.909998	16.929987	16.939997	16.929987	16.899988	16.869989	16.829981	16.820002	16.850000	16.929987	16.999994	17.019983	16.989985	16.820002	NaN	NaN	NaN	NaN	NaN	NaN	NaN	NaN	NaN	NaN	NaN	NaN	NaN	NaN	NaN	NaN	NaN	NaN	NaN	NaN	NaN	13.829981	NaN	NaN	NaN	NaN	NaN	NaN	NaN	NaN	NaN	NaN	15.659998	15.679987	15.649988	NaN	NaN	NaN	NaN	NaN	NaN	NaN	NaN	NaN	NaN	NaN	NaN	NaN	NaN	NaN	NaN	NaN	NaN	13.950006	14.189997	14.390009	14.409998	14.279993	14.059992	13.739985	13.350000	12.939997	12.659998	12.700006	12.879999	13.149988	13.589991	14.100000	14.439997	14.609980	14.670008	14.659998	14.609980	14.519983	14.399988	14.219995	13.969995	13.760004	13.649988	13.589991	13.619989	13.760004	13.920008	14.010004	14.040003	14.029993	13.999994	13.969995	13.929987	13.899988	13.869989	13.850000	13.839991	13.829981	13.829981	13.820002	13.799982	13.760004	13.709986	13.649988	13.589991	13.529993	13.469995	13.409998	13.350000	13.299982	13.260004	13.230005	13.209986	13.179987	13.119989	12.999994	12.839991	12.679987	12.570002	12.519983	12.529993	12.549982	12.579981	12.579981	12.549982	12.499994	12.439997	12.399988	12.369989	12.359980	12.359980	12.369989	12.379999	12.390009	12.390009	12.399988	12.399988	12.399988	12.399988	12.390009	12.390009	12.379999	12.379999	12.379999	12.379999	12.379999	12.399988	12.420008	12.450006	12.480005	12.510004	12.519983	12.529993	12.519983	12.510004	12.489985	12.480005	12.469995	12.459986	12.459986	12.459986	12.459986	12.450006	12.420008	12.379999	12.320002	12.260004	12.189997	12.119989	12.049982	11.989985	11.909998	11.839991	11.769983
15.670008	15.609980	15.540003	15.439997	15.299982	15.109980	14.959986	14.859980	14.820002	14.850000	14.950006	15.140009	15.390009	15.570002	15.659998	15.730005	15.809992	15.929987	16.070002	16.179987	16.239985	16.269983	16.279993	16.290003	16.299982	16.320002	16.350000	16.399988	16.450006	16.480005	16.489985	16.499994	16.519983	16.559992	16.600000	16.640009	16.659998	16.670008	16.679987	16.670008	16.679987	16.700006	16.760004	16.829981	16.869989	16.859980	16.820002	16.790003	16.790003	16.820002	16.890009	16.959986	16.999994	16.999994	16.950006	16.909998	16.890009	16.899988	16.920008	16.929987	16.920008	16.879999	16.839991	16.820002	16.829981	16.879999	16.959986	17.019983	17.040003	16.939997	NaN	NaN	NaN	NaN	NaN	NaN	NaN	NaN	NaN	NaN	NaN	NaN	NaN	NaN	NaN	NaN	NaN	NaN	NaN	NaN	NaN	13.769983	NaN	NaN	NaN	NaN	NaN	NaN	NaN	NaN	NaN	15.369989	15.429987	15.429987	15.390009	NaN	NaN	NaN	NaN	NaN	NaN	NaN	NaN	NaN	NaN	NaN	NaN	NaN	NaN	NaN	NaN	NaN	NaN	13.950006	14.189997	14.369989	14.359980	14.209986	13.989985	13.709986	13.379999	13.019983	12.760004	12.719995	12.850000	13.159998	13.629999	14.109980	14.399988	14.529993	14.559992	14.529993	14.499994	14.450006	14.359980	14.209986	13.950006	13.719995	13.619989	13.559992	13.589991	13.730005	13.909998	14.019983	14.059992	14.059992	14.029993	13.999994	13.959986	13.920008	13.879999	13.850000	13.820002	13.809992	13.799982	13.790003	13.779993	13.749994	13.709986	13.649988	13.600000	13.540003	13.480005	13.409998	13.350000	13.279993	13.230005	13.189997	13.159998	13.119989	13.059992	12.929987	12.760004	12.589991	12.469995	12.409998	12.409998	12.439997	12.469995	12.489985	12.469995	12.429987	12.390009	12.359980	12.339991	12.339991	12.339991	12.350000	12.359980	12.369989	12.379999	12.390009	12.390009	12.379999	12.379999	12.369989	12.369989	12.369989	12.359980	12.359980	12.359980	12.359980	12.379999	12.399988	12.439997	12.469995	12.489985	12.510004	12.510004	12.499994	12.489985	12.480005	12.469995	12.459986	12.459986	12.459986	12.459986	12.459986	12.439997	12.409998	12.369989	12.309992	12.249994	12.179987	12.109980	12.029993	11.959986	11.890009	11.809992	11.730005
15.700006	15.619989	15.529993	15.429987	15.299982	15.149988	15.010004	14.909998	14.839991	14.829981	14.899988	15.070002	15.359980	15.579981	15.719995	15.820002	15.920008	16.029993	16.140009	16.209986	16.239985	16.239985	16.239985	16.239985	16.249994	16.269983	16.320002	16.369989	16.429987	16.459986	16.480005	16.489985	16.510004	16.540003	16.579981	16.609980	16.619989	16.640009	16.640009	16.640009	16.649988	16.689997	16.760004	16.850000	16.899988	16.899988	16.850000	16.820002	16.809992	16.850000	16.920008	16.999994	17.040003	17.019983	16.959986	16.899988	16.869989	16.879999	16.899988	16.929987	16.929987	16.899988	16.859980	16.820002	16.799982	16.839991	16.920008	17.010004	17.079981	17.019983	16.820002	NaN	NaN	NaN	NaN	NaN	NaN	NaN	NaN	NaN	NaN	NaN	NaN	NaN	NaN	NaN	NaN	NaN	NaN	NaN	NaN	13.730005	13.700006	NaN	NaN	NaN	NaN	NaN	NaN	NaN	NaN	15.170008	15.189997	15.170008	15.100000	NaN	NaN	NaN	NaN	NaN	NaN	NaN	NaN	NaN	NaN	NaN	NaN	NaN	NaN	NaN	NaN	NaN	NaN	13.950006	14.179987	14.339991	14.329981	14.189997	13.989985	13.760004	13.469995	13.159998	12.909998	12.790003	12.879999	13.219995	13.700006	14.119989	14.350000	14.420008	14.409998	14.390009	14.390009	14.379999	14.339991	14.209986	13.950006	13.700006	13.589991	13.559992	13.579981	13.719995	13.909998	14.040003	14.100000	14.100000	14.079981	14.040003	13.999994	13.939997	13.890009	13.839991	13.809992	13.779993	13.769983	13.769983	13.760004	13.739985	13.700006	13.659998	13.600000	13.549982	13.480005	13.409998	13.329981	13.249994	13.179987	13.129999	13.100000	13.059992	12.999994	12.869989	12.689997	12.510004	12.379999	12.309992	12.309992	12.329981	12.369989	12.390009	12.379999	12.359980	12.329981	12.309992	12.299982	12.309992	12.320002	12.339991	12.350000	12.359980	12.369989	12.369989	12.369989	12.369989	12.359980	12.350000	12.350000	12.339991	12.339991	12.339991	12.339991	12.339991	12.359980	12.379999	12.420008	12.450006	12.469995	12.489985	12.489985	12.489985	12.480005	12.469995	12.459986	12.459986	12.459986	12.459986	12.459986	12.450006	12.429987	12.399988	12.359980	12.299982	12.230005	12.159998	12.089991	12.010004	11.929987	11.859980	11.779993	11.700006
15.719995	15.629999	15.519983	15.399988	15.279993	15.170008	15.049982	14.950006	14.879999	14.850000	14.899988	15.049982	15.329981	15.600000	15.769983	15.890009	15.989985	16.100000	16.189997	16.239985	16.239985	16.209986	16.189997	16.179987	16.189997	16.230005	16.290003	16.359980	16.429987	16.469995	16.480005	16.480005	16.489985	16.519983	16.549982	16.579981	16.589991	16.600000	16.609980	16.609980	16.619989	16.659998	16.749994	16.850000	16.920008	16.929987	16.890009	16.850000	16.839991	16.879999	16.959986	17.040003	17.079981	17.049982	16.969995	16.890009	16.839991	16.839991	16.879999	16.920008	16.929987	16.920008	16.869989	16.809992	16.779993	16.799982	16.879999	16.999994	17.109980	17.070002	16.879999	NaN	NaN	NaN	NaN	NaN	NaN	NaN	NaN	NaN	NaN	NaN	NaN	NaN	NaN	NaN	NaN	NaN	NaN	NaN	NaN	13.689997	13.670008	13.640009	NaN	NaN	NaN	NaN	NaN	NaN	NaN	NaN	14.969995	14.920008	14.829981	NaN	NaN	NaN	NaN	NaN	NaN	NaN	NaN	NaN	NaN	NaN	NaN	NaN	NaN	NaN	NaN	NaN	NaN	13.950006	14.189997	14.329981	14.309992	14.189997	14.019983	13.850000	13.670008	13.459986	13.260004	13.109980	13.109980	13.339991	13.790003	14.129999	14.290003	14.279993	14.219995	14.219995	14.260004	14.299982	14.309992	14.230005	13.989985	13.700006	13.570002	13.559992	13.600000	13.749994	13.939997	14.079981	14.129999	14.140009	14.119989	14.079981	14.029993	13.969995	13.909998	13.850000	13.799982	13.760004	13.749994	13.739985	13.739985	13.730005	13.700006	13.649988	13.600000	13.549982	13.480005	13.399988	13.309992	13.219995	13.140009	13.079981	13.029993	12.999994	12.929987	12.809992	12.629999	12.439997	12.290003	12.219995	12.209986	12.239985	12.269983	12.299982	12.299982	12.279993	12.269983	12.260004	12.269983	12.290003	12.309992	12.320002	12.339991	12.350000	12.350000	12.350000	12.350000	12.350000	12.339991	12.329981	12.329981	12.320002	12.320002	12.320002	12.320002	12.329981	12.339991	12.369989	12.399988	12.429987	12.450006	12.459986	12.469995	12.469995	12.469995	12.459986	12.459986	12.450006	12.450006	12.450006	12.450006	12.439997	12.420008	12.390009	12.339991	12.290003	12.219995	12.149988	12.070002	11.989985	11.909998	11.820002	11.739985	11.670008
15.719995	15.600000	15.450006	15.309992	15.189997	15.119989	15.059992	14.980005	14.909998	14.879999	14.909998	15.049982	15.320002	15.600000	15.799982	15.929987	16.040003	16.140009	16.209986	16.239985	16.219995	16.179987	16.149988	16.140009	16.159998	16.200006	16.269983	16.350000	16.429987	16.469995	16.480005	16.469995	16.489985	16.510004	16.549982	16.570002	16.579981	16.579981	16.589991	16.579981	16.589991	16.640009	16.739985	16.859980	16.939997	16.959986	16.929987	16.879999	16.879999	16.929987	17.019983	17.100000	17.119989	17.070002	16.969995	16.869989	16.820002	16.809992	16.859980	16.909998	16.939997	16.929987	16.879999	16.799982	16.749994	16.749994	16.829981	16.969995	17.100000	17.100000	16.939997	NaN	NaN	NaN	NaN	NaN	NaN	NaN	NaN	NaN	NaN	NaN	NaN	NaN	NaN	NaN	NaN	NaN	NaN	NaN	NaN	13.670008	13.640009	13.619989	13.609980	NaN	NaN	NaN	NaN	NaN	NaN	NaN	14.769983	14.700006	14.629999	14.399988	NaN	NaN	NaN	NaN	NaN	NaN	NaN	NaN	NaN	NaN	NaN	NaN	NaN	NaN	NaN	NaN	NaN	NaN	NaN	14.339991	14.339991	14.269983	14.189997	14.089991	13.959986	13.809992	13.629999	13.469995	13.399988	13.499994	13.869989	14.129999	14.189997	14.100000	14.029993	14.049982	14.119989	14.219995	14.290003	14.269983	14.079981	13.809992	13.649988	13.619989	13.659998	13.799982	13.980005	14.119989	14.179987	14.179987	14.159998	14.109980	14.059992	13.989985	13.920008	13.850000	13.779993	13.739985	13.719995	13.719995	13.709986	13.709986	13.679987	13.649988	13.600000	13.540003	13.469995	13.379999	13.269983	13.159998	13.070002	12.999994	12.950006	12.920008	12.869989	12.760004	12.579981	12.379999	12.230005	12.149988	12.129999	12.149988	12.179987	12.209986	12.219995	12.219995	12.209986	12.219995	12.239985	12.269983	12.290003	12.309992	12.329981	12.329981	12.339991	12.339991	12.329981	12.320002	12.320002	12.309992	12.299982	12.299982	12.299982	12.299982	12.299982	12.309992	12.329981	12.350000	12.379999	12.409998	12.429987	12.439997	12.450006	12.450006	12.450006	12.450006	12.450006	12.450006	12.450006	12.450006	12.439997	12.429987	12.409998	12.379999	12.329981	12.269983	12.200006	12.119989	12.040003	11.959986	11.879999	11.790003	11.709986	11.640009
15.709986	15.549982	15.369989	15.189997	15.089991	15.059992	15.040003	14.999994	14.950006	14.920008	14.959986	15.100000	15.350000	15.629999	15.820002	15.950006	16.049982	16.129999	16.200006	16.219995	16.189997	16.149988	16.119989	16.119989	16.140009	16.179987	16.260004	16.350000	16.429987	16.480005	16.480005	16.480005	16.489985	16.519983	16.549982	16.570002	16.570002	16.570002	16.570002	16.559992	16.559992	16.609980	16.719995	16.850000	16.950006	16.980005	16.950006	16.920008	16.909998	16.969995	17.059992	17.140009	17.149988	17.079981	16.969995	16.859980	16.790003	16.790003	16.829981	16.890009	16.929987	16.929987	16.869989	16.790003	16.709986	16.700006	16.779993	16.929987	17.089991	17.109980	16.980005	NaN	NaN	NaN	NaN	NaN	NaN	NaN	NaN	NaN	NaN	NaN	NaN	NaN	NaN	NaN	NaN	NaN	NaN	NaN	NaN	13.649988	13.619989	13.609980	13.609980	NaN	NaN	NaN	NaN	NaN	NaN	NaN	14.689997	14.540003	14.459986	NaN	NaN	NaN	NaN	NaN	NaN	NaN	NaN	NaN	NaN	NaN	NaN	NaN	NaN	NaN	NaN	NaN	NaN	NaN	NaN	14.359980	14.390009	14.390009	14.379999	14.379999	14.320002	14.219995	14.049982	13.859980	13.730005	13.730005	13.969995	14.119989	14.070002	13.909998	13.839991	13.879999	13.969995	14.100000	14.230005	14.279993	14.170008	13.929987	13.739985	13.689997	13.739985	13.869989	14.029993	14.140009	14.189997	14.200006	14.170008	14.129999	14.070002	14.010004	13.929987	13.850000	13.769983	13.719995	13.689997	13.679987	13.689997	13.679987	13.670008	13.640009	13.589991	13.529993	13.450006	13.350000	13.230005	13.100000	12.989985	12.920008	12.869989	12.839991	12.809992	12.709986	12.549982	12.339991	12.179987	12.089991	12.049982	12.059992	12.109980	12.140009	12.159998	12.170008	12.170008	12.189997	12.219995	12.249994	12.279993	12.299982	12.320002	12.320002	12.320002	12.320002	12.309992	12.299982	12.290003	12.290003	12.279993	12.279993	12.279993	12.279993	12.290003	12.299982	12.309992	12.339991	12.359980	12.390009	12.409998	12.420008	12.429987	12.429987	12.429987	12.439997	12.439997	12.439997	12.439997	12.439997	12.429987	12.420008	12.390009	12.359980	12.309992	12.249994	12.179987	12.100000	12.019983	11.929987	11.850000	11.760004	11.679987	11.609980
15.670008	15.469995	15.239985	15.040003	14.929987	14.939997	14.980005	14.989985	14.959986	14.959986	15.010004	15.149988	15.399988	15.670008	15.839991	15.950006	16.029993	16.100000	16.159998	16.170008	16.159998	16.140009	16.129999	16.129999	16.149988	16.200006	16.269983	16.359980	16.439997	16.489985	16.489985	16.480005	16.499994	16.529993	16.570002	16.589991	16.589991	16.589991	16.579981	16.559992	16.549982	16.589991	16.700006	16.839991	16.950006	16.989985	16.980005	16.950006	16.950006	17.010004	17.100000	17.170008	17.159998	17.079981	16.959986	16.850000	16.779993	16.769983	16.809992	16.869989	16.909998	16.920008	16.859980	16.769983	16.679987	16.659998	16.739985	16.899988	17.059992	17.109980	16.989985	NaN	NaN	NaN	NaN	NaN	NaN	NaN	NaN	NaN	NaN	NaN	NaN	NaN	NaN	NaN	NaN	NaN	NaN	NaN	NaN	NaN	13.600000	13.589991	NaN	NaN	NaN	NaN	NaN	NaN	NaN	NaN	NaN	14.409998	NaN	NaN	NaN	NaN	NaN	NaN	NaN	NaN	NaN	NaN	NaN	NaN	NaN	NaN	NaN	NaN	NaN	NaN	NaN	NaN	NaN	14.399988	14.489985	14.559992	14.629999	14.670008	14.649988	14.570002	14.420008	14.219995	14.049982	13.989985	14.059992	14.100000	13.909998	13.700006	13.700006	13.749994	13.839991	13.989985	14.179987	14.290003	14.239985	14.049982	13.859980	13.790003	13.820002	13.920008	14.059992	14.159998	14.200006	14.209986	14.170008	14.119989	14.059992	13.989985	13.909998	13.829981	13.749994	13.689997	13.659998	13.649988	13.649988	13.649988	13.640009	13.609980	13.570002	13.510004	13.429987	13.309992	13.170008	13.019983	12.899988	12.820002	12.779993	12.760004	12.739985	12.670008	12.519983	12.309992	12.140009	12.040003	11.989985	11.999994	12.040003	12.079981	12.109980	12.119989	12.140009	12.170008	12.209986	12.239985	12.269983	12.290003	12.309992	12.309992	12.299982	12.299982	12.290003	12.279993	12.269983	12.269983	12.269983	12.260004	12.269983	12.269983	12.279993	12.290003	12.299982	12.320002	12.350000	12.369989	12.390009	12.399988	12.409998	12.409998	12.420008	12.420008	12.420008	12.429987	12.429987	12.429987	12.420008	12.399988	12.369989	12.339991	12.279993	12.219995	12.149988	12.070002	11.989985	11.899988	11.809992	11.719995	11.640009	11.570002
15.619989	15.390009	15.119989	14.899988	14.799982	14.829981	14.909998	14.959986	14.969995	14.989985	15.049982	15.209986	15.450006	15.700006	15.859980	15.929987	15.989985	16.049982	16.089991	16.119989	16.129999	16.129999	16.140009	16.149988	16.179987	16.219995	16.279993	16.369989	16.450006	16.499994	16.499994	16.489985	16.519983	16.559992	16.600000	16.619989	16.619989	16.609980	16.589991	16.559992	16.540003	16.570002	16.679987	16.820002	16.929987	16.980005	16.969995	16.950006	16.959986	17.029993	17.109980	17.159998	17.140009	17.049982	16.939997	16.829981	16.760004	16.749994	16.779993	16.839991	16.879999	16.890009	16.839991	16.749994	16.670008	16.640009	16.719995	16.869989	17.049982	17.109980	16.999994	16.799982	NaN	NaN	NaN	NaN	NaN	NaN	NaN	NaN	NaN	NaN	NaN	NaN	NaN	NaN	NaN	NaN	NaN	NaN	NaN	NaN	13.579981	13.579981	NaN	NaN	NaN	NaN	NaN	NaN	NaN	NaN	NaN	NaN	NaN	NaN	NaN	NaN	NaN	NaN	NaN	NaN	NaN	NaN	NaN	NaN	NaN	NaN	NaN	NaN	NaN	NaN	NaN	NaN	14.309992	14.459986	14.589991	14.730005	14.850000	14.939997	14.980005	14.909998	14.739985	14.519983	14.320002	14.219995	14.200006	14.109980	13.820002	13.529993	13.570002	13.640009	13.709986	13.899988	14.129999	14.260004	14.249994	14.109980	13.950006	13.879999	13.899988	13.969995	14.070002	14.140009	14.179987	14.170008	14.129999	14.070002	14.019983	13.959986	13.899988	13.809992	13.730005	13.659998	13.619989	13.609980	13.600000	13.609980	13.609980	13.589991	13.549982	13.489985	13.399988	13.260004	13.100000	12.950006	12.820002	12.730005	12.679987	12.670008	12.659998	12.609980	12.489985	12.290003	12.109980	12.010004	11.939997	11.950006	11.999994	12.049982	12.079981	12.109980	12.129999	12.159998	12.200006	12.239985	12.269983	12.290003	12.299982	12.290003	12.290003	12.279993	12.269983	12.260004	12.249994	12.249994	12.249994	12.249994	12.260004	12.260004	12.269983	12.279993	12.299982	12.320002	12.339991	12.359980	12.369989	12.379999	12.379999	12.390009	12.399988	12.399988	12.409998	12.409998	12.409998	12.409998	12.399988	12.379999	12.350000	12.309992	12.260004	12.189997	12.119989	12.049982	11.959986	11.869989	11.779993	11.689997	11.609980	11.540003
15.559992	15.299982	15.010004	14.779993	14.689997	14.730005	14.839991	14.920008	14.950006	14.989985	15.070002	15.239985	15.480005	15.730005	15.859980	15.920008	15.950006	15.989985	16.029993	16.059992	16.089991	16.129999	16.170008	16.200006	16.230005	16.269983	16.320002	16.399988	16.469995	16.510004	16.519983	16.519983	16.540003	16.589991	16.629999	16.649988	16.649988	16.629999	16.609980	16.570002	16.529993	16.559992	16.659998	16.790003	16.899988	16.950006	16.950006	16.939997	16.959986	17.029993	17.109980	17.140009	17.100000	17.010004	16.899988	16.809992	16.749994	16.739985	16.760004	16.799982	16.839991	16.850000	16.820002	16.739985	16.659998	16.629999	16.709986	16.859980	17.040003	17.100000	16.989985	16.790003	NaN	NaN	NaN	NaN	NaN	NaN	NaN	NaN	NaN	NaN	NaN	NaN	NaN	NaN	NaN	NaN	NaN	NaN	NaN	NaN	13.570002	13.570002	NaN	NaN	NaN	NaN	NaN	NaN	NaN	NaN	NaN	NaN	NaN	NaN	NaN	NaN	NaN	NaN	NaN	NaN	NaN	NaN	NaN	NaN	NaN	NaN	NaN	NaN	NaN	NaN	NaN	NaN	14.329981	14.519983	14.709986	14.869989	14.999994	15.079981	15.109980	15.070002	14.950006	14.749994	14.549982	14.429987	14.339991	14.149988	13.859980	13.499994	13.510004	13.559992	13.629999	13.839991	14.089991	14.230005	14.230005	14.119989	13.989985	13.909998	13.909998	13.980005	14.059992	14.119989	14.149988	14.129999	14.070002	13.989985	13.929987	13.879999	13.829981	13.769983	13.689997	13.619989	13.579981	13.559992	13.549982	13.549982	13.559992	13.549982	13.519983	13.469995	13.369989	13.219995	13.040003	12.869989	12.730005	12.649988	12.600000	12.589991	12.589991	12.559992	12.469995	12.290003	12.100000	11.999994	11.929987	11.929987	11.980005	12.029993	12.070002	12.100000	12.129999	12.170008	12.209986	12.249994	12.279993	12.290003	12.290003	12.279993	12.269983	12.260004	12.249994	12.239985	12.239985	12.239985	12.239985	12.239985	12.249994	12.260004	12.269983	12.279993	12.299982	12.320002	12.329981	12.339991	12.350000	12.359980	12.359980	12.369989	12.379999	12.390009	12.390009	12.399988	12.399988	12.390009	12.379999	12.359980	12.320002	12.279993	12.230005	12.159998	12.089991	12.010004	11.929987	11.839991	11.749994	11.649988	11.570002	11.510004
15.519983	15.260004	14.959986	14.730005	14.629999	14.670008	14.790003	14.879999	14.929987	14.980005	15.079981	15.260004	15.499994	15.739985	15.859980	15.899988	15.920008	15.950006	15.989985	16.029993	16.079981	16.140009	16.209986	16.260004	16.290003	16.320002	16.359980	16.420008	16.489985	16.529993	16.540003	16.549982	16.589991	16.640009	16.670008	16.679987	16.670008	16.649988	16.619989	16.579981	16.540003	16.549982	16.629999	16.749994	16.850000	16.899988	16.899988	16.890009	16.920008	16.989985	17.059992	17.079981	17.029993	16.959986	16.869989	16.799982	16.749994	16.730005	16.730005	16.749994	16.779993	16.799982	16.779993	16.730005	16.670008	16.649988	16.719995	16.869989	17.040003	17.089991	16.980005	16.769983	NaN	NaN	NaN	NaN	NaN	NaN	NaN	NaN	NaN	NaN	NaN	NaN	NaN	NaN	NaN	NaN	NaN	NaN	NaN	NaN	13.559992	13.559992	NaN	NaN	NaN	NaN	NaN	NaN	NaN	NaN	NaN	NaN	NaN	NaN	NaN	NaN	NaN	NaN	NaN	NaN	NaN	NaN	NaN	NaN	NaN	NaN	NaN	NaN	NaN	NaN	NaN	NaN	14.329981	14.549982	14.769983	14.939997	15.070002	15.159998	15.200006	15.200006	15.100000	14.909998	14.709986	14.570002	14.450006	14.219995	13.899988	13.510004	13.450006	13.480005	13.570002	13.820002	14.070002	14.189997	14.189997	14.100000	13.999994	13.920008	13.920008	13.969995	14.040003	14.079981	14.079981	14.029993	13.939997	13.850000	13.799982	13.779993	13.760004	13.719995	13.649988	13.579981	13.529993	13.489985	13.480005	13.489985	13.499994	13.510004	13.489985	13.439997	13.339991	13.179987	12.989985	12.809992	12.659998	12.570002	12.519983	12.510004	12.519983	12.510004	12.450006	12.290003	12.100000	11.989985	11.929987	11.920008	11.969995	12.029993	12.079981	12.119989	12.159998	12.200006	12.230005	12.260004	12.279993	12.290003	12.279993	12.269983	12.260004	12.249994	12.230005	12.230005	12.219995	12.219995	12.230005	12.230005	12.239985	12.260004	12.269983	12.279993	12.299982	12.320002	12.329981	12.339991	12.339991	12.339991	12.339991	12.350000	12.359980	12.369989	12.369989	12.379999	12.379999	12.369989	12.359980	12.329981	12.299982	12.249994	12.189997	12.129999	12.059992	11.980005	11.899988	11.809992	11.709986	11.619989	11.540003	11.480005
15.499994	15.230005	14.929987	14.700006	14.600000	14.640009	14.760004	14.859980	14.909998	14.969995	15.070002	15.249994	15.489985	15.719995	15.850000	15.890009	15.909998	15.929987	15.959986	16.010004	16.070002	16.159998	16.249994	16.320002	16.359980	16.379999	16.409998	16.459986	16.519983	16.559992	16.579981	16.589991	16.640009	16.689997	16.719995	16.719995	16.700006	16.670008	16.640009	16.589991	16.549982	16.549982	16.619989	16.719995	16.799982	16.829981	16.829981	16.839991	16.879999	16.939997	16.999994	17.010004	16.959986	16.899988	16.839991	16.790003	16.749994	16.719995	16.709986	16.709986	16.719995	16.739985	16.739985	16.719995	16.679987	16.679987	16.749994	16.890009	17.040003	17.089991	16.969995	16.749994	16.549982	NaN	NaN	NaN	NaN	NaN	NaN	NaN	NaN	NaN	NaN	NaN	NaN	NaN	NaN	NaN	NaN	NaN	NaN	NaN	NaN	NaN	NaN	NaN	NaN	NaN	NaN	NaN	NaN	NaN	NaN	NaN	NaN	NaN	NaN	NaN	NaN	NaN	NaN	NaN	NaN	NaN	NaN	NaN	NaN	NaN	NaN	NaN	NaN	NaN	NaN	NaN	14.329981	14.579981	14.820002	14.980005	15.089991	15.140009	15.159998	15.170008	15.129999	NaN	14.799982	14.679987	14.549982	14.299982	13.950006	13.540003	13.429987	13.459986	13.570002	13.829981	14.059992	14.149988	14.140009	14.070002	13.980005	13.920008	13.920008	13.969995	14.010004	14.029993	13.999994	13.909998	13.790003	13.679987	13.629999	13.640009	13.649988	13.640009	13.589991	13.529993	13.469995	13.429987	13.409998	13.409998	13.429987	13.450006	13.450006	13.420008	13.320002	13.149988	12.939997	12.749994	12.609980	12.510004	12.459986	12.450006	12.480005	12.489985	12.439997	12.290003	12.109980	11.999994	11.950006	11.959986	11.989985	12.049982	12.100000	12.149988	12.200006	12.239985	12.269983	12.290003	12.299982	12.290003	12.279993	12.260004	12.249994	12.230005	12.219995	12.219995	12.209986	12.219995	12.219995	12.230005	12.239985	12.260004	12.279993	12.290003	12.309992	12.320002	12.329981	12.329981	12.329981	12.329981	12.320002	12.329981	12.329981	12.350000	12.350000	12.359980	12.359980	12.350000	12.329981	12.299982	12.260004	12.219995	12.159998	12.100000	12.029993	11.950006	11.859980	11.769983	11.679987	11.589991	11.510004	11.459986
15.519983	15.249994	14.950006	14.730005	14.640009	14.670008	14.779993	14.879999	14.920008	14.969995	15.070002	15.249994	15.480005	15.700006	15.829981	15.879999	15.909998	15.929987	15.969995	16.019983	16.089991	16.179987	16.290003	16.369989	16.409998	16.429987	16.450006	16.499994	16.549982	16.589991	16.619989	16.649988	16.700006	16.739985	16.760004	16.749994	16.719995	16.689997	16.659998	16.619989	16.570002	16.559992	16.609980	16.689997	16.749994	16.769983	16.769983	16.779993	16.820002	16.890009	16.939997	16.929987	16.890009	16.839991	16.809992	16.790003	16.769983	16.730005	16.689997	16.659998	16.649988	16.670008	16.700006	16.709986	16.700006	16.719995	16.790003	16.920008	17.049982	17.089991	16.969995	16.749994	16.549982	NaN	NaN	NaN	NaN	NaN	NaN	NaN	NaN	NaN	NaN	NaN	NaN	NaN	NaN	NaN	NaN	NaN	NaN	NaN	NaN	NaN	NaN	NaN	NaN	NaN	NaN	NaN	NaN	NaN	NaN	NaN	NaN	NaN	NaN	NaN	NaN	NaN	NaN	NaN	NaN	NaN	NaN	NaN	NaN	NaN	NaN	NaN	NaN	NaN	NaN	NaN	NaN	14.559992	14.790003	14.950006	15.040003	15.079981	15.100000	15.129999	15.129999	NaN	14.829981	14.700006	14.570002	14.339991	13.980005	13.589991	13.439997	13.459986	13.600000	13.850000	14.049982	14.109980	14.089991	14.029993	13.959986	13.920008	13.920008	13.950006	13.980005	13.969995	13.899988	13.760004	13.600000	13.489985	13.450006	13.489985	13.540003	13.559992	13.529993	13.480005	13.409998	13.359980	13.329981	13.329981	13.359980	13.399988	13.420008	13.399988	13.309992	13.140009	12.929987	12.730005	12.579981	12.480005	12.409998	12.399988	12.439997	12.480005	12.459986	12.320002	12.149988	12.029993	11.989985	11.989985	12.019983	12.079981	12.149988	12.200006	12.249994	12.279993	12.299982	12.309992	12.309992	12.299982	12.279993	12.260004	12.239985	12.219995	12.209986	12.209986	12.200006	12.209986	12.219995	12.230005	12.249994	12.269983	12.290003	12.299982	12.320002	12.329981	12.339991	12.339991	12.329981	12.309992	12.309992	12.309992	12.309992	12.320002	12.329981	12.329981	12.329981	12.320002	12.299982	12.269983	12.230005	12.179987	12.129999	12.059992	11.989985	11.920008	11.829981	11.739985	11.640009	11.559992	11.489985	11.439997
15.559992	15.279993	14.980005	14.769983	14.689997	14.719995	14.820002	14.909998	14.939997	14.989985	15.089991	15.249994	15.459986	15.659998	15.790003	15.859980	15.909998	15.950006	15.999994	16.049982	16.119989	16.209986	16.320002	16.409998	16.450006	16.469995	16.489985	16.519983	16.570002	16.619989	16.659998	16.700006	16.749994	16.790003	16.809992	16.790003	16.760004	16.719995	16.689997	16.649988	16.609980	16.589991	16.619989	16.679987	16.719995	16.730005	16.730005	16.739985	16.779993	16.839991	16.869989	16.859980	16.820002	16.790003	16.790003	16.790003	16.779993	16.739985	16.689997	16.640009	16.609980	16.619989	16.670008	16.709986	16.730005	16.760004	16.820002	16.939997	17.059992	17.089991	16.980005	16.760004	16.579981	NaN	NaN	NaN	NaN	NaN	NaN	NaN	NaN	NaN	NaN	NaN	NaN	NaN	NaN	NaN	NaN	NaN	NaN	NaN	NaN	NaN	NaN	NaN	NaN	NaN	NaN	NaN	NaN	NaN	NaN	NaN	NaN	NaN	NaN	NaN	NaN	NaN	NaN	NaN	NaN	NaN	NaN	NaN	NaN	NaN	NaN	NaN	NaN	NaN	NaN	14.129999	14.290003	14.529993	14.760004	14.909998	14.969995	14.989985	14.999994	15.019983	NaN	NaN	NaN	14.670008	14.570002	14.359980	14.010004	13.649988	13.489985	13.529993	13.670008	13.890009	14.029993	14.070002	14.040003	13.980005	13.929987	13.909998	13.920008	13.939997	13.950006	13.899988	13.790003	13.600000	13.409998	13.299982	13.269983	13.309992	13.409998	13.469995	13.469995	13.420008	13.359980	13.290003	13.249994	13.249994	13.290003	13.350000	13.390009	13.399988	13.320002	13.149988	12.929987	12.709986	12.559992	12.469995	12.420008	12.420008	12.450006	12.499994	12.489985	12.359980	12.189997	12.079981	12.040003	12.049982	12.079981	12.129999	12.189997	12.249994	12.299982	12.320002	12.339991	12.329981	12.320002	12.299982	12.279993	12.249994	12.230005	12.209986	12.200006	12.200006	12.200006	12.209986	12.219995	12.239985	12.260004	12.279993	12.299982	12.320002	12.339991	12.350000	12.350000	12.339991	12.320002	12.299982	12.290003	12.290003	12.290003	12.299982	12.309992	12.309992	12.299982	12.290003	12.269983	12.239985	12.200006	12.149988	12.100000	12.029993	11.959986	11.879999	11.799982	11.700006	11.609980	11.529993	11.459986	11.420008
15.619989	15.329981	15.029993	14.829981	14.769983	14.809992	14.909998	14.989985	15.010004	15.040003	15.129999	15.279993	15.450006	15.609980	15.730005	15.829981	15.909998	15.980005	16.040003	16.089991	16.159998	16.239985	16.339991	16.420008	16.459986	16.480005	16.499994	16.540003	16.589991	16.640009	16.689997	16.739985	16.790003	16.839991	16.850000	16.829981	16.799982	16.769983	16.739985	16.700006	16.659998	16.640009	16.649988	16.689997	16.709986	16.709986	16.700006	16.709986	16.739985	16.790003	16.820002	16.799982	16.760004	16.739985	16.760004	16.790003	16.799982	16.769983	16.709986	16.640009	16.589991	16.589991	16.640009	16.709986	16.749994	16.790003	16.859980	16.959986	17.059992	17.100000	17.010004	16.809992	16.649988	NaN	NaN	NaN	NaN	NaN	NaN	NaN	NaN	NaN	NaN	NaN	NaN	NaN	NaN	NaN	NaN	NaN	NaN	NaN	NaN	NaN	NaN	NaN	NaN	NaN	NaN	NaN	NaN	NaN	NaN	NaN	NaN	NaN	NaN	NaN	NaN	NaN	NaN	NaN	NaN	NaN	NaN	NaN	NaN	NaN	NaN	NaN	NaN	NaN	NaN	14.109980	14.260004	14.480005	14.700006	14.820002	14.859980	14.879999	14.890009	14.899988	NaN	NaN	NaN	14.600000	14.510004	14.320002	14.019983	13.709986	13.570002	13.600000	13.749994	13.909998	13.999994	14.010004	13.980005	13.929987	13.890009	13.890009	13.909998	13.920008	13.909998	13.829981	13.659998	13.439997	13.239985	13.129999	13.119989	13.179987	13.299982	13.390009	13.409998	13.369989	13.299982	13.239985	13.189997	13.189997	13.239985	13.309992	13.379999	13.399988	13.350000	13.189997	12.969995	12.749994	12.589991	12.489985	12.439997	12.439997	12.469995	12.529993	12.549982	12.459986	12.309992	12.189997	12.119989	12.109980	12.129999	12.170008	12.230005	12.290003	12.329981	12.359980	12.359980	12.350000	12.339991	12.309992	12.279993	12.249994	12.219995	12.209986	12.200006	12.200006	12.200006	12.209986	12.230005	12.249994	12.269983	12.290003	12.320002	12.339991	12.359980	12.359980	12.359980	12.350000	12.320002	12.299982	12.279993	12.269983	12.269983	12.269983	12.279993	12.279993	12.269983	12.260004	12.239985	12.209986	12.170008	12.119989	12.059992	11.999994	11.929987	11.850000	11.760004	11.670008	11.579981	11.499994	11.439997	11.399988
15.670008	15.359980	15.070002	14.890009	14.850000	14.909998	14.999994	15.070002	15.089991	15.109980	15.189997	15.309992	15.450006	15.559992	15.659998	15.769983	15.890009	15.989985	16.070002	16.129999	16.189997	16.269983	16.350000	16.420008	16.469995	16.480005	16.510004	16.549982	16.600000	16.649988	16.700006	16.749994	16.799982	16.859980	16.879999	16.869989	16.839991	16.809992	16.779993	16.739985	16.709986	16.679987	16.689997	16.709986	16.719995	16.709986	16.700006	16.709986	16.730005	16.769983	16.779993	16.749994	16.709986	16.700006	16.730005	16.790003	16.820002	16.809992	16.749994	16.670008	16.600000	16.600000	16.649988	16.719995	16.779993	16.820002	16.879999	16.969995	17.070002	17.109980	17.049982	16.879999	16.739985	16.739985	NaN	NaN	NaN	NaN	NaN	NaN	NaN	NaN	NaN	NaN	NaN	NaN	NaN	NaN	NaN	NaN	NaN	NaN	NaN	NaN	NaN	NaN	NaN	NaN	NaN	NaN	NaN	NaN	NaN	NaN	NaN	NaN	NaN	NaN	NaN	NaN	NaN	NaN	NaN	NaN	NaN	NaN	NaN	NaN	NaN	NaN	NaN	NaN	NaN	NaN	NaN	NaN	NaN	14.719995	14.730005	14.749994	14.769983	14.749994	NaN	NaN	NaN	14.499994	14.429987	14.279993	14.029993	13.779993	13.649988	13.689997	13.809992	13.920008	13.969995	13.959986	13.920008	13.869989	13.859980	13.869989	13.890009	13.909998	13.879999	13.779993	13.570002	13.309992	13.089991	12.980005	12.980005	13.070002	13.209986	13.320002	13.359980	13.329981	13.269983	13.189997	13.140009	13.129999	13.189997	13.290003	13.379999	13.429987	13.399988	13.249994	13.029993	12.799982	12.619989	12.519983	12.480005	12.499994	12.549982	12.619989	12.659998	12.600000	12.450006	12.320002	12.239985	12.200006	12.189997	12.209986	12.269983	12.320002	12.369989	12.390009	12.379999	12.369989	12.339991	12.309992	12.279993	12.249994	12.219995	12.200006	12.200006	12.200006	12.209986	12.219995	12.239985	12.260004	12.279993	12.309992	12.339991	12.359980	12.379999	12.379999	12.379999	12.359980	12.329981	12.290003	12.260004	12.249994	12.249994	12.249994	12.249994	12.249994	12.239985	12.230005	12.209986	12.179987	12.140009	12.089991	12.029993	11.969995	11.899988	11.820002	11.730005	11.640009	11.549982	11.480005	11.420008	11.379999
15.719995	15.379999	15.100000	14.939997	14.920008	14.989985	15.100000	15.170008	15.179987	15.200006	15.269983	15.359980	15.450006	15.519983	15.589991	15.700006	15.859980	15.999994	16.100000	16.170008	16.230005	16.290003	16.359980	16.409998	16.450006	16.469995	16.499994	16.540003	16.589991	16.640009	16.689997	16.739985	16.790003	16.850000	16.890009	16.899988	16.879999	16.859980	16.820002	16.790003	16.749994	16.730005	16.739985	16.760004	16.760004	16.739985	16.719995	16.719995	16.730005	16.760004	16.749994	16.709986	16.659998	16.649988	16.700006	16.779993	16.839991	16.859980	16.809992	16.730005	16.659998	16.640009	16.679987	16.749994	16.799982	16.839991	16.890009	16.969995	17.070002	17.119989	17.079981	16.959986	16.850000	16.820002	NaN	NaN	NaN	NaN	NaN	NaN	NaN	NaN	NaN	NaN	NaN	NaN	NaN	NaN	NaN	NaN	NaN	NaN	NaN	NaN	NaN	NaN	NaN	NaN	NaN	NaN	NaN	NaN	NaN	NaN	NaN	NaN	NaN	NaN	NaN	NaN	NaN	NaN	NaN	NaN	NaN	NaN	NaN	NaN	NaN	NaN	NaN	NaN	NaN	NaN	NaN	NaN	NaN	14.609980	14.589991	14.589991	14.600000	14.579981	NaN	NaN	NaN	14.399988	14.350000	14.219995	14.019983	13.809992	13.719995	13.760004	13.850000	13.920008	13.929987	13.899988	13.850000	13.820002	13.820002	13.850000	13.879999	13.890009	13.850000	13.719995	13.489985	13.209986	13.010004	12.909998	12.920008	13.010004	13.140009	13.260004	13.309992	13.299982	13.239985	13.170008	13.119989	13.119989	13.179987	13.279993	13.399988	13.469995	13.459986	13.339991	13.140009	12.920008	12.749994	12.649988	12.600000	12.600000	12.640009	12.730005	12.820002	12.799982	12.649988	12.469995	12.339991	12.260004	12.230005	12.249994	12.290003	12.339991	12.379999	12.390009	12.390009	12.369989	12.339991	12.309992	12.279993	12.249994	12.219995	12.200006	12.200006	12.200006	12.209986	12.230005	12.249994	12.279993	12.299982	12.329981	12.359980	12.379999	12.399988	12.409998	12.399988	12.369989	12.329981	12.290003	12.260004	12.230005	12.219995	12.219995	12.219995	12.219995	12.209986	12.200006	12.179987	12.149988	12.109980	12.059992	11.999994	11.939997	11.869989	11.790003	11.700006	11.609980	11.529993	11.459986	11.399988	11.369989
15.709986	15.339991	15.070002	14.939997	14.950006	15.040003	15.159998	15.239985	15.269983	15.290003	15.339991	15.399988	15.439997	15.469995	15.529993	15.629999	15.809992	15.989985	16.109980	16.189997	16.249994	16.309992	16.359980	16.409998	16.429987	16.450006	16.489985	16.540003	16.589991	16.629999	16.659998	16.700006	16.760004	16.820002	16.869989	16.890009	16.890009	16.859980	16.829981	16.799982	16.779993	16.779993	16.790003	16.809992	16.809992	16.779993	16.749994	16.739985	16.749994	16.760004	16.749994	16.709986	16.649988	16.629999	16.679987	16.779993	16.869989	16.909998	16.879999	16.809992	16.739985	16.709986	16.739985	16.790003	16.829981	16.850000	16.890009	16.959986	17.059992	17.129999	17.119989	17.029993	16.950006	16.959986	NaN	NaN	NaN	15.689997	NaN	NaN	NaN	NaN	NaN	NaN	NaN	NaN	NaN	NaN	NaN	NaN	NaN	NaN	NaN	NaN	NaN	NaN	NaN	NaN	NaN	NaN	NaN	NaN	NaN	NaN	NaN	NaN	NaN	NaN	NaN	NaN	NaN	NaN	NaN	NaN	NaN	NaN	NaN	NaN	NaN	NaN	NaN	NaN	NaN	NaN	NaN	NaN	NaN	NaN	14.450006	14.420008	14.399988	14.390009	NaN	NaN	NaN	NaN	14.269983	14.179987	14.010004	13.850000	13.779993	13.809992	13.869989	13.909998	13.890009	13.850000	13.799982	13.769983	13.790003	13.829981	13.879999	13.890009	13.839991	13.700006	13.459986	13.170008	12.969995	12.869989	12.869989	12.959986	13.100000	13.230005	13.290003	13.290003	13.239985	13.170008	13.119989	13.119989	13.179987	13.290003	13.429987	13.529993	13.529993	13.439997	13.269983	13.059992	12.899988	12.799982	12.779993	12.809992	12.869989	12.959986	13.029993	12.989985	12.829981	12.619989	12.429987	12.309992	12.249994	12.239985	12.279993	12.329981	12.369989	12.390009	12.379999	12.359980	12.339991	12.309992	12.279993	12.249994	12.219995	12.209986	12.200006	12.209986	12.219995	12.239985	12.260004	12.290003	12.320002	12.350000	12.379999	12.409998	12.420008	12.429987	12.420008	12.390009	12.339991	12.290003	12.249994	12.219995	12.200006	12.200006	12.189997	12.189997	12.179987	12.170008	12.149988	12.119989	12.079981	12.029993	11.980005	11.909998	11.839991	11.760004	11.679987	11.589991	11.510004	11.439997	11.390009	11.359980
15.670008	15.279993	15.019983	14.920008	14.950006	15.070002	15.200006	15.299982	15.339991	15.379999	15.420008	15.459986	15.459986	15.459986	15.489985	15.600000	15.769983	15.969995	16.119989	16.209986	16.269983	16.320002	16.359980	16.399988	16.420008	16.450006	16.499994	16.549982	16.600000	16.619989	16.640009	16.670008	16.709986	16.769983	16.829981	16.869989	16.869989	16.850000	16.820002	16.790003	16.790003	16.799982	16.829981	16.850000	16.850000	16.820002	16.779993	16.760004	16.760004	16.769983	16.760004	16.709986	16.640009	16.609980	16.670008	16.779993	16.890009	16.959986	16.950006	16.890009	16.820002	16.790003	16.799982	16.839991	16.859980	16.859980	16.879999	16.939997	17.040003	17.129999	17.149988	17.100000	17.049982	17.079981	NaN	NaN	NaN	15.730005	NaN	NaN	NaN	NaN	NaN	NaN	NaN	NaN	NaN	NaN	NaN	NaN	NaN	NaN	NaN	NaN	NaN	NaN	NaN	NaN	NaN	NaN	NaN	NaN	NaN	NaN	NaN	NaN	NaN	NaN	NaN	NaN	NaN	NaN	NaN	NaN	NaN	NaN	NaN	NaN	NaN	NaN	NaN	NaN	NaN	NaN	NaN	NaN	NaN	NaN	14.329981	14.260004	14.230005	14.200006	NaN	NaN	NaN	NaN	14.209986	14.140009	NaN	NaN	13.799982	13.829981	13.869989	13.879999	13.850000	13.790003	13.739985	13.730005	13.760004	13.820002	13.869989	13.890009	13.839991	13.689997	13.439997	13.159998	12.959986	12.869989	12.869989	12.959986	13.089991	13.209986	13.279993	13.290003	13.249994	13.189997	13.149988	13.159998	13.219995	13.329981	13.469995	13.579981	13.609980	13.540003	13.409998	13.260004	13.129999	13.040003	13.010004	13.040003	13.109980	13.209986	13.260004	13.179987	12.950006	12.659998	12.429987	12.299982	12.239985	12.230005	12.269983	12.309992	12.350000	12.359980	12.359980	12.350000	12.329981	12.299982	12.269983	12.249994	12.230005	12.209986	12.209986	12.219995	12.230005	12.249994	12.279993	12.309992	12.339991	12.369989	12.399988	12.429987	12.450006	12.450006	12.439997	12.399988	12.350000	12.299982	12.239985	12.209986	12.179987	12.170008	12.170008	12.159998	12.149988	12.140009	12.119989	12.089991	12.049982	12.010004	11.950006	11.890009	11.809992	11.730005	11.649988	11.570002	11.489985	11.420008	11.379999	11.350000
15.570002	15.159998	14.920008	14.839991	14.890009	15.029993	15.179987	15.309992	15.390009	15.439997	15.499994	15.519983	15.489985	15.459986	15.469995	15.570002	15.739985	15.959986	16.109980	16.219995	16.290003	16.339991	16.379999	16.399988	16.429987	16.459986	16.519983	16.579981	16.619989	16.629999	16.619989	16.619989	16.649988	16.700006	16.760004	16.799982	16.809992	16.779993	16.749994	16.739985	16.769983	16.809992	16.859980	16.890009	16.879999	16.839991	16.799982	16.769983	16.769983	16.779993	16.779993	16.730005	16.670008	16.640009	16.689997	16.799982	16.920008	16.989985	16.999994	16.959986	16.909998	16.879999	16.869989	16.890009	16.879999	16.859980	16.859980	16.909998	17.019983	17.119989	17.170008	17.149988	17.140009	17.170008	17.149988	16.829981	16.269983	15.850000	NaN	NaN	NaN	NaN	NaN	NaN	NaN	NaN	NaN	NaN	NaN	NaN	NaN	NaN	NaN	NaN	NaN	NaN	NaN	NaN	NaN	NaN	NaN	NaN	NaN	NaN	NaN	NaN	NaN	NaN	NaN	NaN	NaN	NaN	NaN	NaN	NaN	NaN	NaN	NaN	NaN	NaN	NaN	NaN	NaN	NaN	NaN	NaN	NaN	NaN	NaN	14.129999	14.070002	14.019983	NaN	NaN	NaN	NaN	NaN	NaN	NaN	NaN	NaN	13.829981	13.850000	13.839991	13.799982	13.749994	13.700006	13.700006	13.739985	13.799982	13.869989	13.890009	13.839991	13.700006	13.459986	13.200006	12.999994	12.890009	12.890009	12.959986	13.089991	13.209986	13.290003	13.309992	13.279993	13.230005	13.200006	13.209986	13.269983	13.379999	13.519983	13.629999	13.649988	13.600000	13.510004	13.409998	13.329981	13.279993	13.269983	13.290003	13.359980	13.420008	13.429987	13.290003	13.010004	12.670008	12.409998	12.249994	12.189997	12.179987	12.219995	12.269983	12.309992	12.329981	12.329981	12.320002	12.309992	12.290003	12.269983	12.249994	12.230005	12.219995	12.219995	12.230005	12.249994	12.269983	12.299982	12.329981	12.359980	12.390009	12.420008	12.450006	12.469995	12.469995	12.459986	12.420008	12.359980	12.299982	12.239985	12.200006	12.170008	12.149988	12.140009	12.129999	12.119989	12.109980	12.089991	12.059992	12.029993	11.980005	11.929987	11.859980	11.790003	11.709986	11.629999	11.549982	11.469995	11.409998	11.369989	11.339991
15.439997	15.029993	14.820002	14.760004	14.829981	14.980005	15.149988	15.309992	15.420008	15.499994	15.570002	15.589991	15.559992	15.519983	15.519983	15.609980	15.769983	15.969995	16.119989	16.219995	16.299982	16.350000	16.390009	16.409998	16.439997	16.480005	16.549982	16.619989	16.649988	16.649988	16.619989	16.600000	16.600000	16.629999	16.689997	16.730005	16.719995	16.689997	16.670008	16.689997	16.739985	16.809992	16.879999	16.899988	16.890009	16.839991	16.779993	16.749994	16.760004	16.790003	16.790003	16.760004	16.700006	16.670008	16.709986	16.820002	16.939997	17.019983	17.029993	16.999994	16.950006	16.929987	16.920008	16.920008	16.899988	16.859980	16.839991	16.879999	16.989985	17.109980	17.179987	17.189997	17.179987	17.219995	17.189997	16.929987	16.489985	NaN	NaN	NaN	NaN	NaN	NaN	NaN	NaN	NaN	NaN	NaN	NaN	NaN	NaN	NaN	NaN	NaN	NaN	NaN	NaN	NaN	NaN	NaN	NaN	NaN	NaN	NaN	NaN	NaN	NaN	NaN	NaN	NaN	NaN	NaN	NaN	NaN	NaN	NaN	NaN	NaN	NaN	NaN	NaN	NaN	NaN	NaN	NaN	NaN	NaN	NaN	NaN	14.049982	13.969995	13.879999	NaN	NaN	NaN	NaN	NaN	NaN	NaN	NaN	NaN	NaN	13.799982	13.790003	13.760004	13.700006	13.659998	13.670008	13.719995	13.790003	13.859980	13.899988	13.859980	13.730005	13.510004	13.239985	13.040003	12.950006	12.939997	13.010004	13.119989	13.230005	13.299982	13.329981	13.309992	13.279993	13.269983	13.279993	13.350000	13.459986	13.579981	13.659998	13.679987	13.649988	13.570002	13.499994	13.459986	13.450006	13.459986	13.499994	13.570002	13.619989	13.570002	13.359980	12.980005	12.579981	12.309992	12.170008	12.119989	12.129999	12.170008	12.219995	12.260004	12.279993	12.290003	12.299982	12.299982	12.290003	12.269983	12.249994	12.239985	12.230005	12.230005	12.249994	12.260004	12.290003	12.309992	12.350000	12.379999	12.409998	12.439997	12.469995	12.480005	12.489985	12.469995	12.429987	12.369989	12.299982	12.239985	12.189997	12.149988	12.129999	12.119989	12.109980	12.089991	12.079981	12.059992	12.040003	11.999994	11.959986	11.909998	11.839991	11.769983	11.689997	11.609980	11.529993	11.459986	11.399988	11.359980	11.339991
15.290003	14.899988	14.719995	14.679987	14.749994	14.909998	15.100000	15.290003	15.439997	15.549982	15.629999	15.659998	15.629999	15.589991	15.589991	15.659998	15.809992	15.980005	16.119989	16.230005	16.309992	16.369989	16.409998	16.439997	16.469995	16.519983	16.600000	16.670008	16.700006	16.679987	16.629999	16.589991	16.559992	16.570002	16.609980	16.640009	16.619989	16.589991	16.579981	16.619989	16.700006	16.809992	16.879999	16.909998	16.890009	16.829981	16.769983	16.739985	16.749994	16.790003	16.809992	16.790003	16.739985	16.709986	16.739985	16.839991	16.950006	17.010004	17.029993	16.999994	16.980005	16.969995	16.959986	16.939997	16.899988	16.839991	16.809992	16.850000	16.959986	17.089991	17.189997	17.209986	17.219995	17.249994	17.239985	17.049982	16.749994	NaN	NaN	NaN	NaN	NaN	NaN	NaN	NaN	NaN	NaN	NaN	NaN	NaN	NaN	NaN	NaN	NaN	NaN	NaN	NaN	NaN	NaN	NaN	NaN	NaN	NaN	NaN	NaN	NaN	NaN	NaN	NaN	NaN	NaN	NaN	NaN	NaN	NaN	NaN	NaN	NaN	NaN	NaN	NaN	NaN	NaN	NaN	NaN	NaN	NaN	NaN	NaN	NaN	13.899988	13.760004	13.679987	NaN	NaN	NaN	NaN	NaN	NaN	NaN	NaN	NaN	13.749994	13.739985	13.709986	13.659998	13.629999	13.640009	13.700006	13.779993	13.859980	13.899988	13.879999	13.779993	13.570002	13.329981	13.129999	13.029993	13.010004	13.059992	13.149988	13.249994	13.320002	13.359980	13.359980	13.350000	13.350000	13.369989	13.429987	13.529993	13.629999	13.679987	13.659998	13.579981	13.510004	13.480005	13.510004	13.579981	13.649988	13.679987	13.709986	13.709986	13.629999	13.350000	12.929987	12.489985	12.209986	12.079981	12.040003	12.049982	12.100000	12.159998	12.200006	12.230005	12.249994	12.269983	12.279993	12.279993	12.269983	12.260004	12.249994	12.239985	12.249994	12.260004	12.279993	12.299982	12.329981	12.359980	12.399988	12.429987	12.459986	12.480005	12.499994	12.499994	12.480005	12.439997	12.379999	12.309992	12.239985	12.179987	12.140009	12.119989	12.100000	12.079981	12.070002	12.059992	12.040003	12.019983	11.989985	11.939997	11.890009	11.829981	11.749994	11.670008	11.589991	11.510004	11.439997	11.390009	11.350000	11.329981
15.189997	14.850000	14.670008	14.640009	14.709986	14.859980	15.059992	15.269983	15.450006	15.589991	15.700006	15.739985	15.719995	15.689997	15.689997	15.760004	15.890009	16.019983	16.140009	16.230005	16.309992	16.379999	16.429987	16.459986	16.499994	16.559992	16.649988	16.719995	16.739985	16.709986	16.649988	16.579981	16.540003	16.529993	16.549982	16.559992	16.540003	16.499994	16.499994	16.559992	16.679987	16.799982	16.890009	16.920008	16.879999	16.809992	16.749994	16.719995	16.739985	16.790003	16.820002	16.809992	16.769983	16.749994	16.769983	16.859980	16.950006	16.999994	16.999994	16.980005	16.969995	16.969995	16.959986	16.939997	16.890009	16.829981	16.779993	16.809992	16.920008	17.079981	17.200006	17.239985	17.239985	17.249994	17.249994	17.149988	NaN	NaN	NaN	NaN	NaN	NaN	NaN	NaN	NaN	NaN	NaN	NaN	NaN	NaN	NaN	NaN	NaN	NaN	NaN	NaN	NaN	NaN	NaN	NaN	NaN	NaN	NaN	NaN	NaN	NaN	NaN	NaN	NaN	NaN	NaN	NaN	NaN	NaN	NaN	NaN	NaN	NaN	NaN	NaN	NaN	NaN	NaN	NaN	NaN	NaN	NaN	NaN	NaN	NaN	NaN	13.700006	13.629999	NaN	NaN	NaN	NaN	NaN	NaN	NaN	NaN	NaN	13.679987	13.689997	13.659998	13.619989	13.600000	13.619989	13.679987	13.779993	13.869989	13.920008	13.909998	13.829981	13.649988	13.420008	13.230005	13.119989	13.089991	13.119989	13.189997	13.269983	13.339991	13.379999	13.409998	13.420008	13.429987	13.469995	13.529993	13.600000	13.659998	13.659998	13.589991	13.480005	13.409998	13.390009	13.439997	13.529993	13.640009	13.719995	13.769983	13.769983	13.670008	13.320002	12.869989	12.409998	12.129999	12.019983	11.980005	11.989985	12.040003	12.100000	12.140009	12.179987	12.209986	12.239985	12.260004	12.269983	12.269983	12.260004	12.260004	12.260004	12.269983	12.279993	12.299982	12.320002	12.350000	12.379999	12.420008	12.450006	12.469995	12.499994	12.510004	12.510004	12.489985	12.450006	12.390009	12.309992	12.239985	12.179987	12.140009	12.100000	12.079981	12.059992	12.049982	12.040003	12.019983	11.999994	11.969995	11.929987	11.879999	11.809992	11.739985	11.659998	11.570002	11.499994	11.429987	11.379999	11.350000	11.329981
15.119989	14.809992	14.649988	14.609980	14.679987	14.829981	15.049982	15.279993	15.489985	15.640009	15.749994	15.809992	15.809992	15.790003	15.799982	15.859980	15.959986	16.059992	16.149988	16.230005	16.320002	16.390009	16.439997	16.480005	16.519983	16.579981	16.670008	16.739985	16.760004	16.719995	16.659998	16.579981	16.519983	16.499994	16.499994	16.499994	16.459986	16.429987	16.439997	16.529993	16.670008	16.809992	16.899988	16.920008	16.879999	16.809992	16.739985	16.709986	16.739985	16.790003	16.829981	16.829981	16.799982	16.779993	16.799982	16.859980	16.929987	16.969995	16.959986	16.950006	16.950006	16.959986	16.959986	16.929987	16.879999	16.809992	16.760004	16.779993	16.890009	17.059992	17.189997	17.239985	17.239985	17.239985	17.249994	17.230005	NaN	NaN	NaN	NaN	NaN	NaN	NaN	NaN	NaN	NaN	NaN	NaN	NaN	NaN	NaN	NaN	NaN	NaN	NaN	NaN	NaN	NaN	NaN	NaN	NaN	NaN	NaN	NaN	NaN	NaN	NaN	NaN	NaN	NaN	NaN	NaN	NaN	NaN	NaN	NaN	NaN	NaN	NaN	NaN	NaN	NaN	NaN	NaN	NaN	NaN	NaN	NaN	NaN	NaN	NaN	NaN	NaN	NaN	NaN	NaN	NaN	NaN	NaN	NaN	NaN	13.600000	13.619989	13.629999	13.619989	13.589991	13.570002	13.600000	13.670008	13.779993	13.879999	13.939997	13.950006	13.879999	13.739985	13.540003	13.350000	13.230005	13.170008	13.179987	13.219995	13.290003	13.359980	13.409998	13.450006	13.480005	13.519983	13.559992	13.619989	13.670008	13.679987	13.600000	13.450006	13.279993	13.179987	13.170008	13.260004	13.429987	13.609980	13.719995	13.769983	13.760004	13.649988	13.290003	12.829981	12.339991	12.070002	11.969995	11.929987	11.939997	11.989985	12.049982	12.089991	12.129999	12.170008	12.209986	12.239985	12.260004	12.269983	12.269983	12.269983	12.269983	12.279993	12.299982	12.320002	12.339991	12.369989	12.399988	12.429987	12.459986	12.489985	12.510004	12.519983	12.519983	12.499994	12.450006	12.390009	12.320002	12.239985	12.179987	12.129999	12.100000	12.070002	12.049982	12.029993	12.019983	11.999994	11.989985	11.959986	11.920008	11.859980	11.799982	11.719995	11.640009	11.559992	11.489985	11.420008	11.369989	11.339991	11.320002
15.109980	14.839991	14.689997	14.649988	14.709986	14.859980	15.070002	15.309992	15.519983	15.679987	15.790003	15.859980	15.890009	15.899988	15.909998	15.959986	16.029993	16.100000	16.159998	16.230005	16.309992	16.390009	16.439997	16.489985	16.529993	16.600000	16.679987	16.749994	16.769983	16.730005	16.659998	16.579981	16.519983	16.489985	16.480005	16.480005	16.450006	16.420008	16.439997	16.529993	16.679987	16.829981	16.920008	16.929987	16.879999	16.799982	16.739985	16.719995	16.760004	16.809992	16.850000	16.850000	16.820002	16.799982	16.809992	16.869989	16.929987	16.939997	16.920008	16.920008	16.929987	16.939997	16.950006	16.920008	16.869989	16.799982	16.739985	16.749994	16.859980	17.040003	17.189997	17.249994	17.230005	17.219995	17.239985	17.269983	NaN	NaN	NaN	NaN	NaN	NaN	NaN	NaN	NaN	NaN	NaN	NaN	NaN	NaN	NaN	NaN	NaN	NaN	NaN	NaN	NaN	NaN	NaN	NaN	NaN	NaN	NaN	NaN	NaN	NaN	NaN	NaN	NaN	NaN	NaN	NaN	NaN	NaN	NaN	NaN	NaN	NaN	NaN	NaN	NaN	NaN	NaN	NaN	NaN	NaN	NaN	NaN	NaN	NaN	NaN	NaN	NaN	NaN	NaN	NaN	NaN	NaN	NaN	NaN	NaN	NaN	13.559992	13.579981	13.579981	13.559992	13.549982	13.579981	13.670008	13.790003	13.909998	13.980005	13.999994	13.959986	13.839991	13.670008	13.480005	13.339991	13.260004	13.230005	13.249994	13.309992	13.369989	13.429987	13.489985	13.549982	13.609980	13.659998	13.700006	13.709986	13.670008	13.519983	13.299982	13.079981	12.939997	12.909998	13.010004	13.189997	13.399988	13.579981	13.689997	13.709986	13.609980	13.260004	12.799982	12.320002	12.059992	11.969995	11.909998	11.920008	11.959986	11.999994	12.049982	12.089991	12.140009	12.189997	12.230005	12.260004	12.269983	12.279993	12.279993	12.290003	12.299982	12.309992	12.329981	12.359980	12.390009	12.420008	12.450006	12.480005	12.499994	12.519983	12.529993	12.519983	12.499994	12.459986	12.390009	12.320002	12.239985	12.179987	12.129999	12.089991	12.059992	12.040003	12.019983	12.010004	11.989985	11.969995	11.939997	11.899988	11.850000	11.790003	11.709986	11.629999	11.549982	11.480005	11.420008	11.369989	11.339991	11.320002
15.119989	14.890009	14.739985	14.709986	14.760004	14.899988	15.109980	15.339991	15.549982	15.709986	15.809992	15.879999	15.920008	15.939997	15.980005	16.019983	16.079981	16.119989	16.159998	16.219995	16.309992	16.379999	16.439997	16.489985	16.529993	16.600000	16.670008	16.730005	16.739985	16.709986	16.649988	16.579981	16.519983	16.489985	16.489985	16.489985	16.459986	16.429987	16.459986	16.559992	16.719995	16.859980	16.939997	16.939997	16.890009	16.820002	16.760004	16.749994	16.779993	16.829981	16.869989	16.859980	16.839991	16.820002	16.829981	16.879999	16.929987	16.929987	16.920008	16.909998	16.909998	16.929987	16.929987	16.909998	16.869989	16.799982	16.730005	16.730005	16.829981	17.010004	17.179987	17.249994	17.239985	17.219995	17.260004	17.329981	NaN	NaN	NaN	NaN	NaN	NaN	NaN	NaN	NaN	NaN	NaN	NaN	NaN	NaN	NaN	NaN	NaN	NaN	NaN	NaN	NaN	NaN	NaN	NaN	NaN	NaN	NaN	NaN	NaN	NaN	NaN	NaN	NaN	NaN	NaN	NaN	NaN	NaN	NaN	NaN	NaN	NaN	NaN	NaN	NaN	NaN	NaN	NaN	NaN	NaN	NaN	NaN	NaN	NaN	NaN	NaN	NaN	NaN	NaN	NaN	NaN	NaN	NaN	NaN	NaN	NaN	NaN	13.540003	13.540003	13.529993	13.540003	13.570002	13.679987	13.820002	13.950006	14.040003	14.070002	14.029993	13.939997	13.790003	13.609980	13.450006	13.329981	13.269983	13.269983	13.320002	13.379999	13.459986	13.529993	13.609980	13.689997	13.739985	13.769983	13.749994	13.649988	13.420008	13.140009	12.869989	12.679987	12.629999	12.709986	12.920008	13.189997	13.429987	13.570002	13.619989	13.540003	13.249994	12.820002	12.359980	12.079981	11.969995	11.909998	11.909998	11.950006	11.989985	12.029993	12.070002	12.119989	12.170008	12.219995	12.260004	12.279993	12.290003	12.299982	12.309992	12.320002	12.329981	12.350000	12.379999	12.409998	12.439997	12.459986	12.489985	12.510004	12.529993	12.529993	12.529993	12.499994	12.459986	12.390009	12.320002	12.249994	12.179987	12.129999	12.089991	12.059992	12.029993	12.010004	11.999994	11.980005	11.959986	11.939997	11.899988	11.839991	11.779993	11.700006	11.619989	11.540003	11.469995	11.409998	11.359980	11.329981	11.309992
15.149988	14.959986	14.829981	14.790003	14.829981	14.939997	15.129999	15.339991	15.529993	15.679987	15.779993	15.869989	15.929987	15.980005	16.029993	16.079981	16.109980	16.140009	16.170008	16.219995	16.290003	16.369989	16.439997	16.489985	16.529993	16.589991	16.649988	16.700006	16.709986	16.679987	16.629999	16.570002	16.529993	16.510004	16.519983	16.529993	16.519983	16.510004	16.540003	16.640009	16.769983	16.890009	16.959986	16.950006	16.899988	16.839991	16.790003	16.790003	16.820002	16.869989	16.890009	16.879999	16.850000	16.829981	16.850000	16.899988	16.939997	16.939997	16.920008	16.899988	16.909998	16.920008	16.920008	16.909998	16.859980	16.799982	16.739985	16.719995	16.809992	16.989985	17.170008	17.249994	17.249994	17.230005	17.279993	17.390009	17.409998	17.249994	NaN	NaN	NaN	NaN	NaN	NaN	NaN	NaN	NaN	NaN	NaN	NaN	NaN	NaN	NaN	NaN	NaN	NaN	NaN	NaN	NaN	NaN	NaN	NaN	NaN	NaN	NaN	NaN	NaN	NaN	NaN	NaN	NaN	NaN	NaN	NaN	NaN	NaN	NaN	NaN	NaN	NaN	NaN	NaN	NaN	NaN	NaN	NaN	NaN	NaN	NaN	NaN	NaN	NaN	NaN	NaN	NaN	NaN	NaN	NaN	NaN	NaN	NaN	NaN	NaN	13.489985	13.510004	13.519983	13.519983	13.570002	13.689997	13.859980	14.010004	14.109980	14.149988	14.119989	14.040003	13.899988	13.719995	13.540003	13.399988	13.309992	13.279993	13.320002	13.390009	13.480005	13.570002	13.670008	13.760004	13.820002	13.829981	13.790003	13.640009	13.379999	13.049982	12.719995	12.459986	12.339991	12.409998	12.619989	12.899988	13.179987	13.390009	13.489985	13.450006	13.239985	12.859980	12.439997	12.159998	12.029993	11.959986	11.939997	11.950006	11.980005	12.010004	12.049982	12.109980	12.170008	12.230005	12.269983	12.290003	12.309992	12.320002	12.329981	12.339991	12.350000	12.369989	12.390009	12.420008	12.450006	12.480005	12.499994	12.519983	12.529993	12.540003	12.529993	12.499994	12.459986	12.390009	12.320002	12.249994	12.189997	12.129999	12.089991	12.049982	12.029993	12.010004	11.989985	11.980005	11.959986	11.929987	11.890009	11.839991	11.769983	11.689997	11.609980	11.540003	11.459986	11.399988	11.359980	11.329981	11.299982
15.200006	15.049982	14.939997	14.890009	14.899988	14.989985	15.149988	15.329981	15.499994	15.640009	15.739985	15.829981	15.909998	15.980005	16.049982	16.100000	16.129999	16.149988	16.170008	16.209986	16.279993	16.359980	16.429987	16.489985	16.529993	16.579981	16.629999	16.659998	16.670008	16.649988	16.619989	16.579981	16.540003	16.540003	16.559992	16.579981	16.589991	16.589991	16.629999	16.709986	16.829981	16.929987	16.980005	16.959986	16.909998	16.850000	16.820002	16.820002	16.859980	16.899988	16.909998	16.890009	16.859980	16.839991	16.859980	16.909998	16.959986	16.969995	16.939997	16.920008	16.909998	16.909998	16.909998	16.899988	16.859980	16.799982	16.739985	16.709986	16.790003	16.959986	17.149988	17.249994	17.260004	17.260004	17.309992	17.420008	17.429987	17.230005	NaN	NaN	NaN	NaN	NaN	NaN	NaN	NaN	NaN	NaN	NaN	NaN	NaN	NaN	NaN	NaN	NaN	NaN	NaN	NaN	NaN	NaN	NaN	NaN	NaN	NaN	NaN	NaN	NaN	NaN	NaN	NaN	NaN	NaN	NaN	NaN	NaN	NaN	NaN	NaN	NaN	NaN	NaN	NaN	NaN	NaN	NaN	NaN	NaN	NaN	NaN	NaN	NaN	NaN	NaN	NaN	NaN	NaN	NaN	NaN	NaN	NaN	NaN	NaN	13.409998	13.450006	13.489985	13.499994	13.519983	13.579981	13.739985	13.929987	14.089991	14.200006	14.230005	14.209986	14.129999	13.999994	13.809992	13.600000	13.420008	13.309992	13.279993	13.320002	13.399988	13.499994	13.609980	13.730005	13.820002	13.879999	13.890009	13.829981	13.659998	13.350000	12.980005	12.619989	12.329981	12.179987	12.179987	12.339991	12.629999	12.939997	13.189997	13.329981	13.350000	13.200006	12.899988	12.540003	12.260004	12.100000	12.019983	11.989985	11.989985	11.999994	12.019983	12.049982	12.109980	12.170008	12.230005	12.279993	12.309992	12.320002	12.329981	12.339991	12.350000	12.369989	12.390009	12.409998	12.429987	12.459986	12.489985	12.510004	12.529993	12.540003	12.540003	12.519983	12.499994	12.450006	12.390009	12.329981	12.260004	12.189997	12.140009	12.089991	12.049982	12.019983	11.999994	11.989985	11.969995	11.950006	11.929987	11.890009	11.829981	11.769983	11.689997	11.609980	11.529993	11.459986	11.399988	11.350000	11.320002	11.290003
15.249994	15.159998	15.070002	14.989985	14.969995	15.029993	15.149988	15.299982	15.439997	15.559992	15.670008	15.769983	15.879999	15.980005	16.059992	16.119989	16.149988	16.159998	16.170008	16.200006	16.269983	16.359980	16.429987	16.499994	16.549982	16.589991	16.629999	16.649988	16.649988	16.640009	16.619989	16.589991	16.559992	16.570002	16.600000	16.649988	16.679987	16.689997	16.730005	16.799982	16.890009	16.959986	16.980005	16.959986	16.909998	16.869989	16.850000	16.859980	16.890009	16.929987	16.929987	16.899988	16.859980	16.839991	16.869989	16.929987	16.980005	16.999994	16.969995	16.939997	16.920008	16.909998	16.899988	16.890009	16.859980	16.809992	16.739985	16.700006	16.760004	16.920008	17.109980	17.230005	17.260004	17.269983	17.339991	17.439997	17.429987	17.219995	NaN	NaN	NaN	NaN	NaN	NaN	NaN	NaN	NaN	NaN	NaN	NaN	NaN	NaN	NaN	NaN	NaN	NaN	NaN	NaN	NaN	NaN	NaN	NaN	NaN	NaN	NaN	NaN	NaN	NaN	NaN	NaN	NaN	NaN	NaN	NaN	NaN	NaN	NaN	NaN	NaN	NaN	NaN	NaN	NaN	NaN	NaN	NaN	NaN	NaN	NaN	NaN	NaN	NaN	NaN	NaN	NaN	NaN	NaN	NaN	NaN	NaN	NaN	13.329981	13.359980	13.409998	13.459986	13.489985	13.519983	13.609980	13.790003	13.999994	14.179987	14.290003	14.320002	14.279993	14.200006	14.049982	13.850000	13.629999	13.439997	13.309992	13.269983	13.320002	13.409998	13.529993	13.649988	13.769983	13.869989	13.939997	13.950006	13.879999	13.709986	13.420008	13.049982	12.649988	12.290003	12.049982	11.959986	12.089991	12.359980	12.679987	12.959986	13.159998	13.230005	13.159998	12.950006	12.649988	12.379999	12.200006	12.100000	12.049982	12.029993	12.019983	12.029993	12.059992	12.109980	12.179987	12.239985	12.290003	12.320002	12.339991	12.350000	12.359980	12.369989	12.379999	12.399988	12.420008	12.450006	12.469995	12.499994	12.519983	12.529993	12.540003	12.529993	12.519983	12.489985	12.450006	12.390009	12.329981	12.260004	12.200006	12.140009	12.089991	12.049982	12.019983	11.999994	11.980005	11.969995	11.950006	11.929987	11.890009	11.829981	11.769983	11.689997	11.609980	11.529993	11.450006	11.390009	11.339991	11.299982	11.269983
15.299982	15.269983	15.209986	15.119989	15.059992	15.089991	15.179987	15.290003	15.399988	15.499994	15.600000	15.719995	15.850000	15.969995	16.070002	16.140009	16.159998	16.170008	16.170008	16.200006	16.269983	16.359980	16.450006	16.519983	16.570002	16.600000	16.629999	16.640009	16.640009	16.640009	16.629999	16.609980	16.589991	16.600000	16.640009	16.700006	16.739985	16.779993	16.809992	16.859980	16.929987	16.980005	16.989985	16.959986	16.909998	16.869989	16.859980	16.879999	16.909998	16.950006	16.950006	16.909998	16.869989	16.850000	16.869989	16.939997	16.999994	17.019983	16.999994	16.959986	16.920008	16.899988	16.879999	16.869989	16.850000	16.809992	16.739985	16.689997	16.730005	16.869989	17.059992	17.189997	17.239985	17.269983	17.329981	17.399988	17.379999	17.179987	16.839991	16.469995	NaN	NaN	NaN	NaN	NaN	NaN	NaN	NaN	NaN	NaN	NaN	NaN	NaN	NaN	NaN	NaN	NaN	NaN	NaN	NaN	NaN	NaN	NaN	NaN	NaN	NaN	NaN	NaN	NaN	NaN	NaN	NaN	NaN	NaN	NaN	NaN	NaN	NaN	NaN	NaN	NaN	NaN	NaN	NaN	NaN	NaN	NaN	NaN	NaN	NaN	NaN	NaN	NaN	NaN	NaN	NaN	NaN	NaN	NaN	NaN	NaN	NaN	13.299982	13.369989	13.439997	13.480005	13.529993	13.640009	13.850000	14.070002	14.269983	14.379999	14.390009	14.350000	14.249994	14.089991	13.859980	13.609980	13.399988	13.269983	13.249994	13.309992	13.420008	13.549982	13.679987	13.809992	13.909998	13.969995	13.989985	13.939997	13.779993	13.510004	13.140009	12.749994	12.369989	12.079981	11.920008	11.939997	12.140009	12.429987	12.739985	12.980005	13.109980	13.089991	12.939997	12.700006	12.469995	12.290003	12.179987	12.119989	12.079981	12.070002	12.059992	12.079981	12.129999	12.189997	12.249994	12.299982	12.329981	12.350000	12.369989	12.369989	12.379999	12.390009	12.409998	12.429987	12.450006	12.480005	12.499994	12.519983	12.529993	12.540003	12.529993	12.510004	12.489985	12.439997	12.390009	12.329981	12.260004	12.200006	12.140009	12.089991	12.049982	12.019983	11.999994	11.980005	11.969995	11.950006	11.929987	11.890009	11.829981	11.760004	11.689997	11.600000	11.519983	11.450006	11.390009	11.329981	11.290003	11.260004
15.339991	15.369989	15.350000	15.249994	15.159998	15.149988	15.219995	15.299982	15.390009	15.480005	15.579981	15.700006	15.839991	15.969995	16.089991	16.149988	16.179987	16.170008	16.170008	16.189997	16.260004	16.359980	16.459986	16.549982	16.600000	16.640009	16.649988	16.649988	16.649988	16.659998	16.659998	16.640009	16.619989	16.629999	16.679987	16.739985	16.799982	16.839991	16.869989	16.899988	16.939997	16.959986	16.969995	16.939997	16.909998	16.879999	16.869989	16.890009	16.929987	16.959986	16.959986	16.920008	16.879999	16.850000	16.869989	16.929987	16.989985	17.019983	16.999994	16.959986	16.920008	16.890009	16.869989	16.859980	16.850000	16.799982	16.730005	16.670008	16.689997	16.809992	16.969995	17.100000	17.170008	17.230005	17.299982	17.359980	17.320002	17.129999	16.820002	NaN	NaN	NaN	NaN	NaN	NaN	NaN	NaN	NaN	NaN	NaN	NaN	NaN	NaN	NaN	NaN	NaN	NaN	NaN	NaN	NaN	NaN	NaN	NaN	NaN	NaN	NaN	NaN	NaN	NaN	NaN	NaN	NaN	NaN	NaN	NaN	NaN	NaN	NaN	NaN	NaN	NaN	NaN	NaN	NaN	NaN	NaN	NaN	NaN	NaN	NaN	NaN	NaN	NaN	NaN	NaN	NaN	NaN	NaN	NaN	NaN	NaN	NaN	NaN	13.320002	13.399988	13.459986	13.529993	13.670008	13.909998	14.149988	14.350000	14.459986	14.450006	14.390009	14.260004	14.070002	13.809992	13.549982	13.339991	13.230005	13.219995	13.299982	13.429987	13.570002	13.700006	13.820002	13.929987	13.999994	14.029993	13.989985	13.879999	13.670008	13.359980	12.969995	12.559992	12.170008	11.899988	11.809992	11.950006	12.219995	12.529993	12.799982	12.969995	13.010004	12.920008	12.739985	12.540003	12.369989	12.249994	12.179987	12.129999	12.109980	12.100000	12.109980	12.149988	12.209986	12.269983	12.309992	12.350000	12.369989	12.379999	12.390009	12.390009	12.399988	12.409998	12.429987	12.450006	12.480005	12.499994	12.519983	12.529993	12.529993	12.519983	12.510004	12.480005	12.439997	12.379999	12.329981	12.260004	12.200006	12.149988	12.100000	12.059992	12.019983	11.999994	11.989985	11.969995	11.959986	11.929987	11.890009	11.829981	11.769983	11.689997	11.600000	11.519983	11.450006	11.379999	11.320002	11.269983	11.230005
15.369989	15.450006	15.469995	15.399988	15.309992	15.279993	15.320002	15.379999	15.439997	15.510004	15.589991	15.709986	15.839991	15.989985	16.109980	16.170008	16.189997	16.170008	16.159998	16.189997	16.260004	16.369989	16.480005	16.579981	16.640009	16.659998	16.670008	16.659998	16.670008	16.689997	16.700006	16.679987	16.649988	16.649988	16.689997	16.760004	16.820002	16.869989	16.890009	16.909998	16.929987	16.939997	16.939997	16.920008	16.899988	16.890009	16.890009	16.899988	16.939997	16.959986	16.959986	16.929987	16.879999	16.850000	16.869989	16.920008	16.980005	17.010004	16.999994	16.959986	16.920008	16.879999	16.850000	16.850000	16.839991	16.799982	16.730005	16.659998	16.659998	16.739985	16.879999	17.010004	17.100000	17.170008	17.249994	17.299982	17.249994	17.079981	16.829981	16.559992	NaN	NaN	NaN	NaN	NaN	NaN	NaN	NaN	NaN	NaN	NaN	NaN	NaN	NaN	NaN	NaN	NaN	NaN	NaN	NaN	NaN	NaN	NaN	NaN	NaN	NaN	NaN	NaN	NaN	NaN	NaN	NaN	NaN	NaN	NaN	NaN	NaN	NaN	NaN	NaN	NaN	NaN	NaN	NaN	NaN	NaN	NaN	NaN	NaN	NaN	NaN	NaN	NaN	NaN	NaN	NaN	NaN	NaN	NaN	NaN	NaN	12.969995	13.159998	13.260004	13.359980	13.429987	13.540003	13.709986	13.969995	14.219995	14.420008	14.489985	14.480005	14.399988	14.249994	14.019983	13.730005	13.459986	13.249994	13.159998	13.179987	13.279993	13.429987	13.579981	13.709986	13.829981	13.939997	14.010004	14.040003	14.019983	13.950006	13.799982	13.570002	13.239985	12.829981	12.399988	12.049982	11.820002	11.820002	12.019983	12.320002	12.619989	12.829981	12.909998	12.850000	12.709986	12.549982	12.409998	12.309992	12.239985	12.179987	12.149988	12.129999	12.140009	12.179987	12.230005	12.279993	12.329981	12.359980	12.369989	12.379999	12.390009	12.390009	12.399988	12.409998	12.429987	12.450006	12.469995	12.489985	12.510004	12.519983	12.519983	12.510004	12.489985	12.469995	12.429987	12.379999	12.320002	12.260004	12.209986	12.149988	12.100000	12.059992	12.029993	11.999994	11.989985	11.969995	11.959986	11.929987	11.890009	11.839991	11.769983	11.689997	11.609980	11.519983	11.439997	11.369989	11.309992	11.249994	11.209986
15.369989	15.499994	15.559992	15.529993	15.459986	15.420008	15.450006	15.489985	15.540003	15.589991	15.649988	15.749994	15.879999	16.019983	16.129999	16.179987	16.189997	16.159998	16.149988	16.179987	16.260004	16.379999	16.499994	16.609980	16.670008	16.689997	16.689997	16.679987	16.679987	16.700006	16.719995	16.700006	16.670008	16.659998	16.700006	16.769983	16.839991	16.879999	16.899988	16.899988	16.890009	16.899988	16.899988	16.909998	16.899988	16.899988	16.909998	16.920008	16.939997	16.959986	16.959986	16.929987	16.890009	16.850000	16.859980	16.909998	16.969995	16.999994	16.989985	16.959986	16.909998	16.869989	16.850000	16.839991	16.839991	16.799982	16.730005	16.649988	16.629999	16.679987	16.790003	16.899988	16.999994	17.089991	17.189997	17.239985	17.189997	17.040003	16.839991	16.629999	NaN	NaN	NaN	NaN	NaN	NaN	NaN	NaN	NaN	NaN	NaN	NaN	NaN	NaN	NaN	NaN	NaN	NaN	NaN	NaN	NaN	NaN	NaN	NaN	NaN	NaN	NaN	NaN	NaN	NaN	NaN	NaN	NaN	NaN	NaN	NaN	NaN	NaN	NaN	NaN	NaN	NaN	NaN	NaN	NaN	NaN	NaN	NaN	NaN	NaN	NaN	NaN	NaN	NaN	NaN	NaN	NaN	NaN	12.730005	12.769983	NaN	12.959986	13.089991	13.200006	13.299982	13.399988	13.519983	13.739985	14.019983	14.299982	14.480005	14.519983	14.480005	14.379999	14.179987	13.899988	13.600000	13.329981	13.149988	13.089991	13.129999	13.260004	13.420008	13.559992	13.689997	13.809992	13.920008	13.999994	14.040003	14.040003	13.989985	13.899988	13.760004	13.499994	13.119989	12.649988	12.200006	11.839991	11.709986	11.839991	12.140009	12.450006	12.689997	12.799982	12.769983	12.670008	12.529993	12.420008	12.329981	12.260004	12.209986	12.179987	12.159998	12.170008	12.200006	12.239985	12.290003	12.329981	12.359980	12.379999	12.390009	12.390009	12.390009	12.399988	12.399988	12.420008	12.439997	12.469995	12.489985	12.499994	12.510004	12.510004	12.499994	12.480005	12.450006	12.409998	12.369989	12.320002	12.260004	12.200006	12.149988	12.100000	12.059992	12.029993	11.999994	11.989985	11.980005	11.959986	11.929987	11.899988	11.839991	11.769983	11.689997	11.609980	11.519983	11.439997	11.359980	11.290003	11.230005	11.179987
15.350000	15.510004	15.609980	15.629999	15.600000	15.600000	15.629999	15.670008	15.700006	15.709986	15.749994	15.820002	15.920008	16.040003	16.140009	16.189997	16.179987	16.149988	16.140009	16.170008	16.260004	16.379999	16.510004	16.619989	16.679987	16.700006	16.689997	16.670008	16.679987	16.709986	16.739985	16.719995	16.679987	16.670008	16.700006	16.769983	16.839991	16.879999	16.890009	16.869989	16.850000	16.859980	16.879999	16.899988	16.909998	16.920008	16.929987	16.929987	16.929987	16.939997	16.939997	16.920008	16.890009	16.859980	16.869989	16.909998	16.959986	16.989985	16.980005	16.950006	16.909998	16.869989	16.839991	16.839991	16.839991	16.820002	16.749994	16.670008	16.629999	16.640009	16.719995	16.799982	16.899988	17.010004	17.119989	17.179987	17.149988	17.040003	16.899988	16.739985	16.570002	16.350000	NaN	NaN	NaN	NaN	NaN	NaN	NaN	NaN	NaN	NaN	NaN	NaN	NaN	NaN	NaN	NaN	NaN	NaN	NaN	NaN	NaN	NaN	NaN	NaN	NaN	NaN	NaN	NaN	NaN	NaN	NaN	NaN	NaN	NaN	NaN	NaN	NaN	NaN	NaN	NaN	NaN	NaN	NaN	NaN	NaN	NaN	NaN	NaN	NaN	NaN	NaN	NaN	NaN	NaN	NaN	NaN	12.730005	12.769983	12.829981	12.929987	NaN	13.159998	13.260004	13.359980	13.510004	13.760004	14.070002	14.359980	14.499994	14.510004	14.459986	14.299982	14.059992	13.760004	13.459986	13.200006	13.049982	13.019983	13.089991	13.230005	13.390009	13.540003	13.670008	13.779993	13.879999	13.950006	13.999994	14.010004	13.989985	13.950006	13.890009	13.760004	13.429987	12.939997	12.429987	11.999994	11.730005	11.739985	11.980005	12.279993	12.540003	12.670008	12.659998	12.570002	12.469995	12.390009	12.320002	12.269983	12.230005	12.200006	12.179987	12.189997	12.209986	12.260004	12.299982	12.339991	12.359980	12.379999	12.379999	12.379999	12.379999	12.379999	12.390009	12.409998	12.429987	12.450006	12.469995	12.489985	12.489985	12.489985	12.489985	12.469995	12.439997	12.399988	12.359980	12.309992	12.260004	12.200006	12.149988	12.100000	12.059992	12.029993	12.010004	11.989985	11.980005	11.959986	11.939997	11.899988	11.839991	11.779993	11.700006	11.609980	11.519983	11.429987	11.350000	11.269983	11.200006	11.140009
15.309992	15.480005	15.600000	15.659998	15.700006	15.739985	15.809992	15.850000	15.859980	15.850000	15.850000	15.890009	15.959986	16.049982	16.129999	16.170008	16.159998	16.129999	16.119989	16.159998	16.249994	16.379999	16.510004	16.619989	16.689997	16.700006	16.689997	16.670008	16.670008	16.700006	16.739985	16.730005	16.689997	16.670008	16.709986	16.779993	16.839991	16.879999	16.869989	16.839991	16.809992	16.820002	16.850000	16.899988	16.929987	16.950006	16.950006	16.939997	16.920008	16.920008	16.920008	16.909998	16.890009	16.869989	16.879999	16.920008	16.959986	16.980005	16.980005	16.959986	16.909998	16.869989	16.839991	16.839991	16.850000	16.829981	16.769983	16.689997	16.629999	16.619989	16.659998	16.730005	16.829981	16.950006	17.070002	17.140009	17.119989	17.049982	16.959986	16.859980	16.709986	16.489985	NaN	NaN	NaN	NaN	NaN	NaN	NaN	NaN	NaN	NaN	NaN	NaN	NaN	NaN	NaN	NaN	NaN	NaN	NaN	NaN	NaN	NaN	NaN	NaN	NaN	NaN	NaN	NaN	NaN	NaN	NaN	NaN	NaN	NaN	NaN	NaN	NaN	NaN	NaN	NaN	NaN	NaN	NaN	NaN	NaN	NaN	NaN	NaN	NaN	NaN	NaN	NaN	NaN	NaN	NaN	NaN	NaN	12.769983	12.820002	12.909998	13.010004	13.119989	13.209986	13.320002	13.489985	13.779993	14.119989	14.399988	14.510004	14.499994	14.409998	14.179987	13.890009	13.570002	13.269983	13.049982	12.939997	12.950006	13.049982	13.200006	13.359980	13.489985	13.609980	13.719995	13.809992	13.879999	13.920008	13.950006	13.969995	13.950006	13.890009	13.799982	13.589991	13.170008	12.640009	12.149988	11.760004	11.679987	11.879999	12.170008	12.420008	12.540003	12.540003	12.469995	12.390009	12.339991	12.290003	12.260004	12.230005	12.209986	12.200006	12.200006	12.230005	12.260004	12.299982	12.329981	12.350000	12.369989	12.369989	12.369989	12.369989	12.369989	12.369989	12.390009	12.409998	12.429987	12.450006	12.469995	12.480005	12.480005	12.469995	12.450006	12.420008	12.379999	12.339991	12.299982	12.249994	12.189997	12.140009	12.100000	12.059992	12.029993	12.010004	11.989985	11.980005	11.969995	11.939997	11.899988	11.850000	11.779993	11.700006	11.609980	11.519983	11.429987	11.329981	11.249994	11.170008	11.109980
15.269983	15.429987	15.559992	15.670008	15.749994	15.850000	15.950006	15.999994	15.999994	15.969995	15.939997	15.939997	15.980005	16.049982	16.119989	16.140009	16.129999	16.100000	16.100000	16.140009	16.239985	16.369989	16.499994	16.609980	16.670008	16.689997	16.670008	16.649988	16.659998	16.689997	16.730005	16.730005	16.689997	16.679987	16.719995	16.790003	16.850000	16.879999	16.869989	16.829981	16.799982	16.820002	16.859980	16.909998	16.959986	16.980005	16.969995	16.939997	16.909998	16.899988	16.899988	16.899988	16.890009	16.879999	16.899988	16.939997	16.969995	16.980005	16.969995	16.950006	16.909998	16.869989	16.839991	16.839991	16.859980	16.850000	16.799982	16.730005	16.659998	16.629999	16.640009	16.689997	16.769983	16.899988	17.029993	17.100000	17.100000	17.070002	17.040003	16.989985	16.869989	16.649988	NaN	NaN	NaN	NaN	NaN	NaN	NaN	NaN	NaN	NaN	NaN	NaN	NaN	NaN	NaN	NaN	NaN	NaN	NaN	NaN	NaN	NaN	NaN	NaN	NaN	NaN	NaN	NaN	NaN	NaN	NaN	NaN	NaN	NaN	NaN	NaN	NaN	NaN	NaN	NaN	NaN	NaN	NaN	NaN	NaN	NaN	NaN	NaN	NaN	NaN	NaN	NaN	NaN	NaN	NaN	NaN	NaN	12.769983	12.820002	12.899988	12.999994	13.100000	13.179987	13.279993	13.469995	13.799982	14.170008	14.429987	14.499994	14.489985	14.269983	13.969995	13.659998	13.350000	13.079981	12.899988	12.839991	12.890009	13.010004	13.159998	13.299982	13.420008	13.540003	13.640009	13.730005	13.779993	13.779993	13.790003	13.809992	13.850000	13.869989	13.820002	13.730005	13.369989	12.839991	12.320002	NaN	11.730005	11.839991	12.079981	12.299982	12.420008	12.399988	12.339991	12.290003	12.260004	12.249994	12.230005	12.219995	12.209986	12.200006	12.200006	12.230005	12.260004	12.299982	12.320002	12.339991	12.350000	12.350000	12.350000	12.339991	12.339991	12.350000	12.369989	12.390009	12.409998	12.429987	12.450006	12.459986	12.459986	12.450006	12.429987	12.399988	12.359980	12.320002	12.279993	12.239985	12.189997	12.140009	12.089991	12.049982	12.029993	12.010004	11.999994	11.980005	11.969995	11.939997	11.899988	11.850000	11.779993	11.709986	11.619989	11.519983	11.420008	11.320002	11.219995	11.140009	11.070002
15.230005	15.379999	15.510004	15.629999	15.760004	15.899988	16.029993	16.109980	16.109980	16.059992	16.010004	15.980005	15.989985	16.040003	16.079981	16.100000	16.089991	16.070002	16.070002	16.129999	16.230005	16.359980	16.480005	16.589991	16.649988	16.670008	16.659998	16.640009	16.640009	16.679987	16.719995	16.719995	16.700006	16.700006	16.749994	16.820002	16.879999	16.890009	16.859980	16.820002	16.799982	16.820002	16.869989	16.939997	16.989985	17.010004	16.989985	16.950006	16.909998	16.890009	16.890009	16.899988	16.899988	16.899988	16.920008	16.959986	16.980005	16.980005	16.969995	16.939997	16.899988	16.850000	16.829981	16.839991	16.859980	16.859980	16.829981	16.760004	16.700006	16.649988	16.629999	16.659998	16.730005	16.850000	16.980005	17.040003	17.059992	17.059992	17.089991	17.100000	17.010004	16.809992	NaN	NaN	NaN	NaN	NaN	NaN	NaN	NaN	NaN	NaN	NaN	NaN	NaN	NaN	NaN	NaN	NaN	NaN	NaN	NaN	NaN	NaN	NaN	NaN	NaN	NaN	NaN	NaN	NaN	NaN	NaN	NaN	NaN	NaN	NaN	NaN	NaN	NaN	NaN	NaN	NaN	NaN	NaN	NaN	NaN	NaN	NaN	NaN	NaN	NaN	NaN	NaN	NaN	NaN	NaN	NaN	NaN	NaN	NaN	12.909998	12.999994	13.079981	NaN	13.239985	13.459986	13.809992	14.170008	14.399988	14.499994	14.399988	14.079981	13.730005	13.390009	13.100000	12.859980	12.730005	12.730005	12.820002	12.959986	13.100000	13.230005	13.329981	13.439997	13.519983	13.559992	13.589991	13.589991	13.589991	13.629999	13.719995	13.809992	13.790003	13.670008	13.399988	12.980005	12.480005	12.089991	11.809992	11.859980	12.049982	12.239985	12.320002	12.279993	12.219995	12.189997	12.189997	12.189997	12.200006	12.200006	12.200006	12.189997	12.200006	12.219995	12.249994	12.279993	12.299982	12.320002	12.329981	12.329981	12.320002	12.320002	12.309992	12.320002	12.339991	12.359980	12.379999	12.409998	12.420008	12.429987	12.429987	12.420008	12.399988	12.379999	12.339991	12.309992	12.269983	12.219995	12.170008	12.129999	12.079981	12.049982	12.019983	12.010004	11.999994	11.989985	11.969995	11.950006	11.909998	11.850000	11.790003	11.709986	11.619989	11.519983	11.409998	11.299982	11.189997	11.100000	11.029993
15.219995	15.339991	15.459986	15.600000	15.749994	15.929987	16.079981	16.170008	16.159998	16.100000	16.029993	15.980005	15.980005	15.999994	16.040003	16.059992	16.049982	16.040003	16.059992	16.119989	16.230005	16.350000	16.469995	16.570002	16.629999	16.659998	16.659998	16.649988	16.649988	16.679987	16.719995	16.730005	16.719995	16.730005	16.790003	16.859980	16.909998	16.909998	16.859980	16.809992	16.799982	16.839991	16.899988	16.969995	17.010004	17.019983	16.999994	16.950006	16.909998	16.890009	16.890009	16.899988	16.909998	16.909998	16.939997	16.969995	16.980005	16.959986	16.929987	16.899988	16.869989	16.829981	16.809992	16.829981	16.869989	16.879999	16.850000	16.799982	16.730005	16.670008	16.640009	16.640009	16.700006	16.809992	16.929987	16.989985	17.010004	17.049982	17.119989	17.170008	17.109980	16.920008	NaN	NaN	NaN	NaN	NaN	NaN	NaN	NaN	NaN	NaN	NaN	NaN	NaN	NaN	NaN	NaN	NaN	NaN	NaN	NaN	NaN	NaN	NaN	NaN	NaN	NaN	NaN	NaN	NaN	NaN	NaN	NaN	NaN	NaN	NaN	NaN	NaN	NaN	NaN	NaN	NaN	NaN	NaN	NaN	NaN	NaN	NaN	NaN	NaN	NaN	NaN	NaN	NaN	NaN	NaN	NaN	NaN	NaN	NaN	NaN	NaN	NaN	NaN	13.209986	13.439997	13.799982	14.159998	14.369989	14.469995	14.200006	13.799982	13.409998	13.089991	12.820002	12.640009	12.570002	12.629999	12.760004	12.899988	13.019983	13.119989	13.219995	13.309992	13.369989	13.379999	13.359980	13.329981	13.309992	13.359980	13.489985	13.649988	13.709986	13.600000	13.399988	13.089991	12.649988	12.269983	12.010004	11.959986	12.070002	12.200006	12.230005	12.170008	12.119989	12.100000	12.119989	12.140009	12.159998	12.179987	NaN	12.179987	12.189997	12.200006	12.230005	12.260004	12.279993	12.299982	12.299982	12.299982	12.290003	12.279993	12.279993	12.279993	12.299982	12.329981	12.350000	12.379999	12.399988	12.409998	12.409998	12.399988	12.379999	12.350000	12.320002	12.279993	12.249994	12.209986	12.159998	12.119989	12.079981	12.040003	12.019983	11.999994	11.989985	11.989985	11.969995	11.950006	11.909998	11.859980	11.790003	11.719995	11.629999	11.519983	11.399988	11.279993	11.159998	11.070002	10.989985
15.230005	15.350000	15.459986	15.589991	15.760004	15.939997	16.100000	16.179987	16.179987	16.109980	16.029993	15.969995	15.950006	15.969995	15.999994	16.019983	16.019983	16.019983	16.059992	16.129999	16.239985	16.350000	16.459986	16.559992	16.629999	16.670008	16.670008	16.670008	16.670008	16.689997	16.730005	16.739985	16.749994	16.779993	16.839991	16.899988	16.929987	16.899988	16.850000	16.799982	16.799982	16.839991	16.920008	16.980005	17.029993	17.029993	16.999994	16.950006	16.920008	16.899988	16.909998	16.920008	16.909998	16.909998	16.939997	16.959986	16.959986	16.929987	16.890009	16.850000	16.820002	16.790003	16.779993	16.820002	16.859980	16.879999	16.859980	16.809992	16.749994	16.689997	16.640009	16.629999	16.679987	16.779993	16.879999	16.929987	16.950006	16.999994	17.100000	17.189997	17.170008	16.999994	16.719995	NaN	NaN	NaN	NaN	NaN	NaN	NaN	NaN	NaN	NaN	NaN	NaN	NaN	NaN	NaN	NaN	NaN	NaN	NaN	NaN	NaN	NaN	NaN	NaN	NaN	NaN	NaN	NaN	NaN	NaN	NaN	NaN	NaN	NaN	NaN	NaN	NaN	NaN	NaN	NaN	NaN	NaN	NaN	NaN	NaN	NaN	NaN	NaN	NaN	NaN	NaN	NaN	NaN	NaN	NaN	NaN	NaN	NaN	NaN	NaN	NaN	NaN	13.170008	13.420008	13.769983	14.100000	14.279993	14.249994	13.929987	13.489985	13.079981	12.769983	12.540003	12.399988	12.399988	12.510004	12.659998	12.809992	12.920008	12.999994	13.089991	13.149988	13.159998	13.140009	13.100000	13.059992	13.040003	13.089991	13.239985	13.439997	13.540003	13.450006	13.299982	13.109980	12.799982	12.469995	12.239985	12.109980	12.140009	NaN	NaN	NaN	12.029993	12.029993	12.049982	12.089991	12.129999	12.149988	NaN	12.159998	12.170008	12.179987	12.200006	12.219995	12.239985	12.260004	12.260004	12.260004	12.249994	12.239985	12.239985	12.239985	12.260004	12.290003	12.320002	12.350000	12.369989	12.390009	12.390009	12.379999	12.359980	12.329981	12.299982	12.260004	12.230005	12.189997	12.149988	12.100000	12.059992	12.029993	12.010004	11.999994	11.989985	11.980005	11.969995	11.950006	11.909998	11.859980	11.799982	11.719995	11.629999	11.519983	11.390009	11.249994	11.129999	11.029993	10.959986
15.269983	15.379999	15.489985	15.619989	15.769983	15.950006	16.109980	16.189997	16.170008	16.089991	15.999994	15.939997	15.909998	15.929987	15.969995	15.999994	16.010004	16.029993	16.070002	16.149988	16.260004	16.359980	16.469995	16.559992	16.629999	16.679987	16.700006	16.700006	16.709986	16.719995	16.749994	16.769983	16.790003	16.829981	16.890009	16.929987	16.939997	16.890009	16.820002	16.779993	16.790003	16.839991	16.920008	16.980005	17.010004	17.010004	16.989985	16.959986	16.929987	16.920008	16.920008	16.929987	16.920008	16.909998	16.929987	16.939997	16.929987	16.890009	16.839991	16.799982	16.769983	16.749994	16.760004	16.809992	16.859980	16.890009	16.869989	16.820002	16.760004	16.689997	16.629999	16.619989	16.670008	16.760004	16.850000	16.890009	16.890009	16.950006	17.070002	17.189997	17.189997	17.029993	16.739985	NaN	NaN	NaN	NaN	NaN	NaN	NaN	NaN	NaN	NaN	NaN	NaN	NaN	NaN	NaN	NaN	NaN	NaN	NaN	NaN	NaN	NaN	NaN	NaN	NaN	NaN	NaN	NaN	NaN	NaN	NaN	NaN	NaN	NaN	NaN	NaN	NaN	NaN	NaN	NaN	NaN	NaN	NaN	NaN	NaN	NaN	NaN	NaN	NaN	NaN	NaN	NaN	NaN	NaN	NaN	NaN	NaN	NaN	NaN	NaN	NaN	NaN	NaN	NaN	13.619989	13.959986	14.119989	13.989985	13.600000	13.140009	12.739985	12.459986	12.260004	12.159998	12.209986	12.379999	12.559992	12.700006	12.769983	12.829981	12.899988	12.950006	12.950006	12.909998	12.839991	12.779993	12.760004	12.829981	12.999994	13.219995	13.350000	13.309992	13.200006	13.100000	12.950006	12.679987	12.459986	12.299982	12.239985	NaN	NaN	NaN	NaN	NaN	12.029993	NaN	12.109980	NaN	NaN	12.140009	12.140009	12.149988	12.170008	12.189997	12.200006	12.209986	12.219995	12.219995	12.209986	12.200006	12.200006	12.200006	12.219995	12.249994	12.290003	12.320002	12.350000	12.359980	12.369989	12.359980	12.339991	12.309992	12.279993	12.239985	12.209986	12.170008	12.129999	12.089991	12.049982	12.019983	11.999994	11.989985	11.989985	11.980005	11.969995	11.939997	11.909998	11.859980	11.799982	11.730005	11.640009	11.519983	11.379999	11.230005	11.109980	11.010004	10.929987
15.309992	15.439997	15.549982	15.670008	15.809992	15.969995	16.109980	16.179987	16.149988	16.059992	15.969995	15.899988	15.879999	15.899988	15.950006	15.989985	16.019983	16.049982	16.100000	16.189997	16.290003	16.390009	16.480005	16.570002	16.640009	16.700006	16.730005	16.739985	16.739985	16.749994	16.779993	16.799982	16.829981	16.879999	16.929987	16.959986	16.929987	16.859980	16.779993	16.739985	16.760004	16.829981	16.909998	16.969995	16.989985	16.989985	16.969995	16.959986	16.950006	16.950006	16.950006	16.939997	16.909998	16.890009	16.899988	16.909998	16.890009	16.839991	16.790003	16.749994	16.719995	16.719995	16.739985	16.799982	16.850000	16.869989	16.850000	16.799982	16.739985	16.670008	16.619989	16.609980	16.659998	16.749994	16.839991	16.859980	16.850000	16.899988	17.019983	17.159998	17.179987	17.049982	16.760004	NaN	NaN	NaN	NaN	NaN	NaN	NaN	NaN	NaN	NaN	NaN	NaN	NaN	NaN	NaN	NaN	NaN	NaN	NaN	NaN	NaN	NaN	NaN	NaN	NaN	NaN	NaN	NaN	NaN	NaN	NaN	NaN	NaN	NaN	NaN	NaN	NaN	NaN	NaN	NaN	NaN	NaN	NaN	NaN	NaN	NaN	NaN	NaN	NaN	NaN	NaN	NaN	NaN	NaN	NaN	NaN	NaN	NaN	NaN	NaN	NaN	NaN	NaN	12.999994	13.379999	13.670008	13.779993	13.609980	13.219995	12.779993	12.409998	12.149988	11.980005	11.920008	11.999994	12.200006	12.390009	12.529993	12.579981	12.649988	12.709986	12.739985	12.730005	12.679987	12.609980	12.540003	12.510004	12.579981	12.769983	13.010004	13.159998	13.189997	13.179987	13.149988	13.089991	12.890009	12.679987	12.499994	12.369989	NaN	12.170008	12.010004	NaN	11.969995	12.010004	NaN	12.089991	NaN	NaN	12.119989	12.119989	12.129999	12.129999	12.140009	12.149988	12.159998	12.170008	12.170008	12.170008	12.159998	12.149988	12.159998	12.179987	12.209986	12.249994	12.290003	12.320002	12.339991	12.339991	12.339991	12.320002	12.290003	12.260004	12.219995	12.189997	12.149988	12.109980	12.070002	12.040003	12.010004	11.989985	11.989985	11.980005	11.969995	11.959986	11.939997	11.909998	11.869989	11.809992	11.739985	11.640009	11.519983	11.369989	11.219995	11.089991	10.980005	10.899988
15.359980	15.489985	15.600000	15.709986	15.839991	15.989985	16.119989	16.179987	16.129999	16.029993	15.929987	15.859980	15.850000	15.879999	15.939997	16.010004	16.049982	16.089991	16.149988	16.239985	16.329981	16.420008	16.499994	16.579981	16.649988	16.719995	16.760004	16.769983	16.779993	16.779993	16.799982	16.829981	16.869989	16.920008	16.959986	16.959986	16.909998	16.820002	16.730005	16.700006	16.730005	16.809992	16.879999	16.939997	16.959986	16.959986	16.950006	16.950006	16.959986	16.959986	16.959986	16.929987	16.890009	16.859980	16.859980	16.869989	16.850000	16.809992	16.769983	16.739985	16.719995	16.719995	16.739985	16.790003	16.839991	16.850000	16.820002	16.769983	16.709986	16.640009	16.600000	16.600000	16.670008	16.769983	16.839991	16.850000	16.809992	16.850000	16.980005	17.119989	17.170008	17.059992	NaN	NaN	NaN	NaN	NaN	NaN	NaN	NaN	NaN	NaN	NaN	NaN	NaN	NaN	NaN	NaN	NaN	NaN	NaN	NaN	NaN	NaN	NaN	NaN	NaN	NaN	NaN	NaN	NaN	NaN	NaN	NaN	NaN	NaN	NaN	NaN	NaN	NaN	NaN	NaN	NaN	NaN	NaN	NaN	NaN	NaN	NaN	NaN	NaN	NaN	NaN	NaN	NaN	NaN	NaN	NaN	NaN	NaN	12.299982	12.249994	NaN	NaN	NaN	NaN	12.689997	13.040003	13.320002	13.390009	13.209986	12.829981	12.420008	12.100000	11.859980	11.719995	11.689997	11.790003	12.010004	12.219995	12.339991	12.379999	12.409998	12.469995	12.519983	12.529993	12.459986	12.379999	12.309992	12.269983	12.359980	12.579981	12.850000	13.040003	13.129999	13.179987	13.219995	13.219995	13.079981	12.879999	12.700006	12.519983	12.369989	12.189997	12.029993	11.980005	11.999994	12.040003	12.079981	12.109980	NaN	NaN	NaN	12.100000	12.100000	12.100000	12.100000	12.100000	12.109980	12.119989	12.129999	12.129999	12.119989	12.109980	12.109980	12.129999	12.170008	12.209986	12.260004	12.290003	12.320002	12.329981	12.320002	12.299982	12.269983	12.239985	12.200006	12.170008	12.129999	12.089991	12.049982	12.019983	11.999994	11.980005	11.969995	11.969995	11.969995	11.959986	11.939997	11.909998	11.869989	11.820002	11.749994	11.649988	11.519983	11.369989	11.209986	11.070002	10.969995	10.890009
15.390009	15.529993	15.640009	15.739985	15.859980	15.999994	16.129999	16.179987	16.129999	16.029993	15.929987	15.859980	15.850000	15.890009	15.959986	16.029993	16.089991	16.149988	16.209986	16.290003	16.379999	16.450006	16.519983	16.589991	16.659998	16.719995	16.769983	16.790003	16.799982	16.809992	16.820002	16.850000	16.890009	16.939997	16.969995	16.950006	16.869989	16.769983	16.689997	16.670008	16.709986	16.790003	16.859980	16.909998	16.929987	16.929987	16.929987	16.950006	16.969995	16.980005	16.959986	16.920008	16.869989	16.829981	16.829981	16.839991	16.829981	16.799982	16.779993	16.749994	16.739985	16.730005	16.739985	16.779993	16.809992	16.799982	16.760004	16.709986	16.649988	16.600000	16.570002	16.589991	16.670008	16.769983	16.850000	16.839991	16.799982	16.809992	16.939997	17.100000	17.170008	17.059992	16.700006	NaN	NaN	NaN	NaN	NaN	NaN	NaN	NaN	NaN	NaN	NaN	NaN	NaN	NaN	NaN	NaN	NaN	NaN	NaN	NaN	NaN	NaN	NaN	NaN	NaN	NaN	NaN	NaN	NaN	NaN	NaN	NaN	NaN	NaN	NaN	NaN	NaN	NaN	NaN	NaN	NaN	NaN	NaN	NaN	NaN	NaN	NaN	NaN	NaN	NaN	NaN	NaN	NaN	NaN	NaN	NaN	NaN	12.279993	12.219995	12.129999	NaN	NaN	12.109980	12.369989	12.670008	12.899988	12.950006	12.769983	12.450006	12.100000	11.809992	11.600000	11.480005	11.450006	11.579981	11.809992	12.010004	12.119989	12.140009	12.170008	12.239985	12.309992	12.339991	12.249994	12.159998	12.119989	12.119989	12.219995	12.429987	12.709986	12.959986	13.119989	13.230005	13.299982	13.320002	13.239985	13.070002	12.879999	12.689997	12.489985	12.290003	12.140009	12.070002	12.070002	12.089991	12.119989	12.129999	NaN	NaN	NaN	12.089991	12.070002	12.059992	12.049982	12.049982	12.059992	12.070002	12.079981	12.089991	12.079981	12.059992	12.070002	12.089991	12.129999	12.170008	12.219995	12.269983	12.290003	12.309992	12.299982	12.279993	12.249994	12.219995	12.179987	12.149988	12.109980	12.070002	12.040003	12.010004	11.980005	11.969995	11.959986	11.959986	11.959986	11.950006	11.939997	11.909998	11.869989	11.820002	11.760004	11.670008	11.540003	11.369989	11.209986	11.070002	10.959986	10.879999
15.409998	15.519983	15.609980	15.689997	15.820002	15.980005	16.119989	16.189997	16.149988	16.040003	15.939997	15.869989	15.859980	15.909998	15.989985	16.079981	16.149988	16.200006	16.269983	16.339991	16.420008	16.480005	16.540003	16.589991	16.659998	16.730005	16.779993	16.809992	16.820002	16.820002	16.839991	16.859980	16.909998	16.950006	16.969995	16.929987	16.850000	16.749994	16.679987	16.670008	16.709986	16.779993	16.839991	16.879999	16.899988	16.909998	16.920008	16.939997	16.969995	16.980005	16.950006	16.899988	16.850000	16.809992	16.809992	16.820002	16.820002	16.809992	16.809992	16.799982	16.779993	16.769983	16.760004	16.760004	16.760004	16.730005	16.689997	16.640009	16.589991	16.549982	16.540003	16.570002	16.659998	16.769983	16.839991	16.820002	16.769983	16.769983	16.899988	17.070002	17.170008	17.059992	16.619989	NaN	NaN	NaN	NaN	NaN	NaN	NaN	NaN	NaN	NaN	NaN	NaN	NaN	NaN	NaN	NaN	NaN	NaN	NaN	NaN	NaN	NaN	NaN	NaN	NaN	NaN	NaN	NaN	NaN	NaN	NaN	NaN	NaN	NaN	NaN	NaN	NaN	NaN	NaN	NaN	NaN	NaN	NaN	NaN	NaN	NaN	NaN	NaN	NaN	NaN	NaN	NaN	NaN	NaN	NaN	NaN	NaN	12.269983	12.200006	12.079981	11.909998	NaN	11.859980	12.040003	12.279993	12.469995	12.499994	12.350000	12.079981	11.790003	11.559992	11.420008	11.320002	11.279993	11.390009	11.619989	11.820002	11.899988	11.890009	11.920008	11.989985	12.070002	12.109980	12.049982	11.989985	11.959986	11.999994	12.149988	12.399988	12.689997	12.939997	13.129999	13.269983	13.369989	13.409998	13.359980	13.219995	13.040003	12.839991	12.629999	12.420008	12.249994	12.179987	12.170008	12.189997	12.200006	12.189997	12.170008	12.129999	12.100000	12.070002	12.049982	12.019983	11.999994	11.989985	11.999994	12.019983	12.040003	12.059992	12.040003	12.019983	12.019983	12.040003	12.089991	12.140009	12.189997	12.239985	12.279993	12.290003	12.290003	12.269983	12.239985	12.209986	12.170008	12.129999	12.100000	12.059992	12.019983	11.989985	11.969995	11.950006	11.950006	11.950006	11.950006	11.950006	11.929987	11.909998	11.879999	11.829981	11.769983	11.689997	11.549982	11.379999	11.219995	11.070002	10.959986	10.879999
15.420008	15.499994	15.549982	15.619989	15.749994	15.939997	16.119989	16.200006	16.179987	16.079981	15.980005	15.920008	15.909998	15.959986	16.029993	16.119989	16.189997	16.249994	16.320002	16.390009	16.450006	16.499994	16.549982	16.600000	16.649988	16.719995	16.779993	16.820002	16.829981	16.829981	16.850000	16.869989	16.920008	16.950006	16.959986	16.920008	16.829981	16.739985	16.679987	16.679987	16.719995	16.779993	16.829981	16.859980	16.869989	16.879999	16.899988	16.929987	16.969995	16.969995	16.939997	16.879999	16.829981	16.799982	16.809992	16.829981	16.839991	16.839991	16.859980	16.859980	16.839991	16.799982	16.769983	16.730005	16.700006	16.649988	16.589991	16.549982	16.519983	16.489985	16.499994	16.540003	16.629999	16.730005	16.799982	16.790003	16.739985	16.739985	16.859980	17.049982	17.179987	17.019983	NaN	NaN	NaN	NaN	NaN	NaN	NaN	NaN	NaN	NaN	NaN	NaN	NaN	NaN	NaN	NaN	NaN	NaN	NaN	NaN	NaN	NaN	NaN	NaN	NaN	NaN	NaN	NaN	NaN	NaN	NaN	NaN	NaN	NaN	NaN	NaN	NaN	NaN	NaN	NaN	NaN	NaN	NaN	NaN	NaN	NaN	NaN	NaN	NaN	NaN	NaN	NaN	NaN	NaN	NaN	NaN	NaN	NaN	12.239985	12.159998	12.019983	11.820002	NaN	11.619989	11.719995	11.879999	12.029993	12.070002	11.969995	11.769983	11.559992	11.390009	11.279993	11.170008	11.109980	11.219995	11.450006	11.670008	11.749994	11.670008	11.679987	11.760004	11.839991	11.879999	11.879999	11.890009	11.920008	12.019983	12.179987	12.409998	12.679987	12.929987	13.129999	13.279993	13.390009	13.429987	13.409998	13.320002	13.179987	12.999994	12.790003	12.589991	12.429987	12.339991	12.309992	12.299982	12.279993	12.249994	12.209986	12.159998	12.119989	12.070002	12.029993	11.989985	11.959986	11.939997	11.939997	11.959986	11.999994	12.049982	NaN	11.980005	11.980005	11.999994	12.049982	12.100000	12.159998	12.219995	12.260004	12.279993	12.279993	12.260004	12.230005	12.200006	12.159998	12.119989	12.079981	12.040003	11.999994	11.969995	11.950006	11.939997	11.939997	11.939997	11.939997	11.939997	11.929987	11.909998	11.879999	11.839991	11.790003	11.709986	11.579981	11.409998	11.230005	11.079981	10.969995	10.890009
15.429987	15.469995	15.469995	15.499994	15.640009	15.859980	16.079981	16.200006	16.200006	16.119989	16.029993	15.969995	15.959986	15.999994	16.079981	16.159998	16.230005	16.299982	16.359980	16.420008	16.469995	16.519983	16.549982	16.589991	16.640009	16.709986	16.769983	16.809992	16.829981	16.839991	16.850000	16.879999	16.920008	16.950006	16.950006	16.909998	16.839991	16.760004	16.719995	16.709986	16.739985	16.779993	16.820002	16.829981	16.839991	16.850000	16.879999	16.920008	16.950006	16.959986	16.920008	16.869989	16.829981	16.809992	16.829981	16.850000	16.859980	16.879999	16.909998	16.920008	16.899988	16.850000	16.779993	16.709986	16.629999	16.549982	16.489985	16.459986	16.450006	16.439997	16.450006	16.499994	16.579981	16.670008	16.730005	16.719995	16.679987	16.700006	16.820002	17.019983	17.159998	16.929987	16.350000	NaN	NaN	NaN	NaN	NaN	NaN	NaN	NaN	NaN	NaN	NaN	NaN	NaN	NaN	NaN	NaN	NaN	NaN	NaN	NaN	NaN	NaN	NaN	NaN	NaN	NaN	NaN	NaN	NaN	NaN	NaN	NaN	NaN	NaN	NaN	NaN	NaN	NaN	NaN	NaN	NaN	NaN	NaN	NaN	NaN	NaN	NaN	NaN	NaN	NaN	NaN	NaN	NaN	NaN	NaN	NaN	NaN	12.230005	12.129999	11.959986	11.719995	11.499994	11.390009	11.420008	11.529993	11.659998	11.709986	11.640009	11.489985	11.350000	11.260004	11.179987	11.079981	11.010004	11.109980	11.350000	11.559992	11.600000	11.450006	11.459986	11.549982	11.659998	11.730005	11.769983	11.829981	11.909998	12.070002	12.269983	12.489985	12.730005	12.939997	13.129999	13.279993	13.390009	13.450006	13.429987	13.350000	13.239985	13.089991	12.920008	12.739985	12.600000	12.510004	12.459986	12.429987	12.390009	12.329981	12.269983	12.200006	12.129999	12.079981	12.019983	11.959986	11.909998	11.879999	11.879999	NaN	NaN	NaN	NaN	NaN	11.939997	11.959986	12.010004	12.070002	12.129999	12.189997	12.239985	12.260004	12.269983	12.249994	12.219995	12.189997	12.149988	12.109980	12.070002	12.029993	11.989985	11.959986	11.939997	11.929987	11.920008	11.929987	11.929987	11.939997	11.929987	11.909998	11.890009	11.859980	11.809992	11.730005	11.609980	11.439997	11.260004	11.100000	10.989985	10.909998
15.469995	15.459986	15.399988	15.409998	15.540003	15.779993	16.040003	16.200006	16.230005	16.170008	16.079981	16.029993	16.019983	16.049982	16.109980	16.179987	16.249994	16.309992	16.369989	16.429987	16.489985	16.529993	16.559992	16.589991	16.629999	16.689997	16.749994	16.799982	16.829981	16.839991	16.850000	16.869989	16.899988	16.920008	16.929987	16.890009	16.839991	16.790003	16.749994	16.749994	16.760004	16.779993	16.790003	16.799982	16.809992	16.820002	16.850000	16.899988	16.939997	16.939997	16.909998	16.859980	16.829981	16.829981	16.859980	16.879999	16.890009	16.909998	16.950006	16.969995	16.939997	16.869989	16.779993	16.679987	16.570002	16.459986	16.390009	16.369989	16.379999	16.390009	16.409998	16.439997	16.499994	16.570002	16.629999	16.640009	16.619989	16.649988	16.790003	16.980005	17.089991	16.769983	16.119989	15.230005	14.459986	NaN	NaN	NaN	NaN	NaN	NaN	NaN	NaN	NaN	NaN	NaN	NaN	NaN	NaN	NaN	NaN	NaN	NaN	NaN	NaN	NaN	NaN	NaN	NaN	NaN	NaN	NaN	NaN	NaN	NaN	NaN	NaN	NaN	NaN	NaN	NaN	NaN	NaN	NaN	NaN	NaN	NaN	NaN	NaN	NaN	NaN	NaN	NaN	NaN	NaN	NaN	NaN	NaN	NaN	NaN	NaN	12.089991	11.899988	11.619989	11.369989	11.200006	11.149988	11.209986	11.299982	11.369989	11.350000	11.279993	11.219995	11.170008	11.100000	10.989985	10.920008	11.019983	11.269983	11.489985	11.519983	11.369989	11.329981	11.390009	11.489985	11.589991	11.679987	11.790003	11.950006	12.159998	12.379999	12.579981	12.779993	12.959986	13.119989	13.269983	13.379999	13.429987	13.420008	13.359980	13.269983	13.170008	13.049982	12.899988	12.760004	12.670008	12.600000	12.549982	12.489985	12.409998	12.329981	12.239985	12.159998	12.079981	12.010004	NaN	11.869989	11.829981	11.820002	NaN	NaN	NaN	NaN	11.899988	11.899988	11.920008	11.969995	12.040003	12.109980	12.170008	12.219995	12.249994	12.260004	12.249994	12.219995	12.179987	12.140009	12.100000	12.059992	12.019983	11.980005	11.939997	11.920008	11.909998	11.909998	11.920008	11.929987	11.929987	11.929987	11.920008	11.899988	11.869989	11.829981	11.760004	11.640009	11.469995	11.290003	11.129999	11.010004	10.939997
15.519983	15.450006	15.339991	15.329981	15.459986	15.709986	15.989985	16.159998	16.209986	16.170008	16.109980	16.059992	16.049982	16.079981	16.129999	16.189997	16.260004	16.309992	16.369989	16.429987	16.489985	16.529993	16.559992	16.579981	16.619989	16.659998	16.719995	16.779993	16.820002	16.839991	16.850000	16.859980	16.879999	16.899988	16.899988	16.879999	16.850000	16.820002	16.790003	16.779993	16.779993	16.779993	16.769983	16.760004	16.769983	16.779993	16.820002	16.879999	16.920008	16.929987	16.899988	16.859980	16.850000	16.869989	16.899988	16.920008	16.920008	16.939997	16.980005	16.999994	16.969995	16.890009	16.779993	16.659998	16.529993	16.420008	16.339991	16.320002	16.339991	16.359980	16.369989	16.379999	16.409998	16.459986	16.519983	16.549982	16.570002	16.619989	16.760004	16.929987	16.939997	16.540003	15.839991	15.040003	NaN	NaN	NaN	NaN	NaN	NaN	NaN	NaN	NaN	NaN	NaN	NaN	NaN	NaN	NaN	NaN	NaN	NaN	NaN	NaN	NaN	NaN	NaN	NaN	NaN	NaN	NaN	NaN	NaN	NaN	NaN	NaN	NaN	NaN	NaN	NaN	NaN	NaN	NaN	NaN	NaN	NaN	NaN	NaN	NaN	NaN	NaN	NaN	NaN	NaN	NaN	NaN	NaN	NaN	NaN	NaN	NaN	NaN	NaN	11.540003	11.249994	11.029993	10.929987	10.950006	11.040003	11.119989	11.129999	11.119989	11.109980	11.089991	11.019983	10.899988	10.850000	10.989985	11.249994	11.459986	11.469995	11.299982	11.230005	11.279993	11.369989	11.469995	11.589991	11.760004	11.980005	12.249994	12.499994	12.679987	12.850000	12.999994	13.140009	13.269983	13.369989	13.409998	13.399988	13.350000	13.269983	13.179987	13.089991	12.980005	12.890009	12.809992	12.739985	12.659998	12.570002	12.469995	12.369989	12.269983	12.179987	12.089991	11.989985	11.899988	11.820002	11.769983	11.760004	NaN	NaN	NaN	NaN	11.869989	11.869989	11.890009	11.939997	12.010004	12.079981	12.149988	12.209986	12.239985	12.249994	12.239985	12.209986	12.179987	12.140009	12.100000	12.049982	12.010004	11.959986	11.929987	11.909998	11.899988	11.899988	11.909998	11.920008	11.929987	11.929987	11.920008	11.899988	11.879999	11.839991	11.779993	11.679987	11.519983	11.329981	11.170008	11.049982	10.969995
15.609980	15.519983	15.369989	15.339991	15.450006	15.689997	15.959986	16.129999	16.179987	16.159998	16.119989	16.089991	16.079981	16.100000	16.140009	16.189997	16.239985	16.290003	16.350000	16.420008	16.489985	16.540003	16.570002	16.579981	16.600000	16.640009	16.689997	16.760004	16.799982	16.820002	16.829981	16.839991	16.850000	16.869989	16.869989	16.869989	16.859980	16.839991	16.829981	16.809992	16.790003	16.769983	16.749994	16.730005	16.719995	16.749994	16.799982	16.869989	16.909998	16.909998	16.890009	16.869989	16.869989	16.899988	16.939997	16.950006	16.950006	16.950006	16.980005	16.999994	16.969995	16.890009	16.779993	16.649988	16.519983	16.399988	16.309992	16.290003	16.309992	16.329981	16.339991	16.329981	16.329981	16.359980	16.420008	16.480005	16.519983	16.589991	16.719995	16.850000	16.719995	16.239985	15.510004	NaN	NaN	NaN	NaN	NaN	NaN	NaN	NaN	NaN	NaN	NaN	NaN	NaN	NaN	NaN	NaN	NaN	NaN	NaN	NaN	NaN	NaN	NaN	NaN	NaN	NaN	NaN	NaN	NaN	NaN	NaN	NaN	NaN	NaN	NaN	NaN	NaN	NaN	NaN	NaN	NaN	NaN	NaN	NaN	NaN	NaN	NaN	NaN	NaN	NaN	NaN	NaN	NaN	NaN	NaN	NaN	NaN	NaN	NaN	NaN	11.489985	11.200006	10.939997	10.790003	10.760004	10.809992	10.879999	10.959986	11.010004	11.029993	10.989985	10.890009	10.779993	10.779993	10.969995	11.239985	11.450006	11.469995	11.299982	11.200006	11.189997	11.249994	11.359980	11.510004	11.730005	12.010004	12.329981	12.589991	12.790003	12.929987	13.049982	13.159998	13.279993	13.369989	13.399988	13.379999	13.320002	13.249994	13.179987	13.119989	13.040003	12.950006	12.869989	12.790003	12.709986	12.619989	12.510004	12.399988	12.290003	12.189997	12.079981	11.980005	11.869989	NaN	11.719995	11.700006	NaN	NaN	NaN	NaN	11.850000	11.839991	11.869989	11.909998	11.980005	12.059992	12.129999	12.189997	12.230005	12.249994	12.239985	12.209986	12.179987	12.140009	12.089991	12.049982	11.999994	11.950006	11.920008	11.890009	11.879999	11.879999	11.899988	11.909998	11.920008	11.929987	11.920008	11.909998	11.890009	11.859980	11.809992	11.709986	11.559992	11.379999	11.219995	11.089991	11.010004
15.700006	15.600000	15.429987	15.379999	15.469995	15.700006	15.929987	16.079981	16.129999	16.119989	16.109980	16.100000	16.109980	16.129999	16.159998	16.189997	16.230005	16.269983	16.320002	16.399988	16.480005	16.540003	16.570002	16.579981	16.579981	16.600000	16.649988	16.719995	16.779993	16.809992	16.820002	16.820002	16.829981	16.839991	16.850000	16.859980	16.859980	16.859980	16.839991	16.829981	16.809992	16.779993	16.739985	16.709986	16.689997	16.719995	16.779993	16.859980	16.909998	16.899988	16.890009	16.879999	16.899988	16.939997	16.969995	16.980005	16.969995	16.959986	16.980005	16.989985	16.969995	16.890009	16.779993	16.659998	16.529993	16.409998	16.329981	16.299982	16.309992	16.339991	16.329981	16.290003	16.260004	16.269983	16.329981	16.409998	16.489985	16.570002	16.640009	16.619989	16.359980	15.829981	15.119989	14.459986	13.899988	NaN	NaN	NaN	NaN	NaN	NaN	NaN	NaN	NaN	NaN	NaN	NaN	NaN	NaN	NaN	NaN	NaN	NaN	NaN	NaN	NaN	NaN	NaN	NaN	NaN	NaN	NaN	NaN	NaN	NaN	NaN	NaN	NaN	NaN	NaN	NaN	NaN	NaN	NaN	NaN	NaN	NaN	NaN	NaN	NaN	NaN	NaN	NaN	NaN	NaN	NaN	NaN	NaN	NaN	NaN	NaN	NaN	NaN	11.459986	11.159998	10.879999	10.689997	10.640009	10.689997	10.779993	10.869989	10.920008	10.939997	10.879999	10.760004	10.659998	10.700006	10.929987	11.249994	11.480005	11.480005	11.309992	11.170008	11.119989	11.149988	11.249994	11.420008	11.689997	12.040003	12.399988	12.679987	12.890009	12.999994	13.109980	13.209986	13.309992	13.369989	13.390009	13.359980	13.279993	13.200006	13.129999	13.059992	12.999994	12.950006	12.890009	12.829981	12.730005	12.619989	12.510004	12.390009	12.290003	12.179987	12.070002	11.959986	11.829981	NaN	NaN	NaN	NaN	NaN	NaN	NaN	NaN	11.829981	11.850000	11.890009	11.959986	12.040003	12.119989	12.179987	12.230005	12.239985	12.239985	12.219995	12.179987	12.140009	12.089991	12.040003	11.989985	11.939997	11.899988	11.879999	11.869989	11.869989	11.879999	11.899988	11.920008	11.929987	11.929987	11.920008	11.899988	11.879999	11.829981	11.749994	11.609980	11.429987	11.260004	11.129999	11.049982
15.799982	15.719995	15.559992	15.499994	15.600000	15.779993	15.959986	16.049982	16.079981	16.089991	16.100000	16.119989	16.140009	16.159998	16.179987	16.200006	16.209986	16.239985	16.290003	16.379999	16.480005	16.549982	16.579981	16.579981	16.570002	16.579981	16.619989	16.689997	16.760004	16.790003	16.799982	16.799982	16.799982	16.809992	16.829981	16.839991	16.850000	16.839991	16.829981	16.829981	16.820002	16.790003	16.739985	16.689997	16.659998	16.689997	16.760004	16.850000	16.899988	16.899988	16.890009	16.890009	16.920008	16.959986	16.999994	16.999994	16.980005	16.950006	16.959986	16.980005	16.950006	16.879999	16.790003	16.689997	16.570002	16.450006	16.359980	16.329981	16.329981	16.350000	16.339991	16.279993	16.230005	16.230005	16.290003	16.379999	16.450006	16.510004	16.499994	16.329981	15.959986	15.369989	14.689997	14.129999	13.679987	NaN	NaN	NaN	NaN	NaN	NaN	NaN	NaN	NaN	NaN	NaN	NaN	NaN	NaN	NaN	NaN	NaN	NaN	NaN	NaN	NaN	NaN	NaN	NaN	NaN	NaN	NaN	NaN	NaN	NaN	NaN	NaN	NaN	NaN	NaN	NaN	NaN	NaN	NaN	NaN	NaN	NaN	NaN	NaN	NaN	NaN	NaN	NaN	NaN	NaN	NaN	NaN	NaN	NaN	NaN	NaN	NaN	11.749994	11.480005	11.179987	10.879999	10.670008	10.579981	10.609980	10.700006	10.790003	10.850000	10.850000	10.760004	10.619989	10.519983	10.589991	10.890009	11.260004	11.519983	11.519983	11.350000	11.170008	11.070002	11.059992	11.140009	11.339991	11.659998	12.070002	12.439997	12.719995	12.939997	13.070002	13.170008	13.260004	13.339991	13.379999	13.369989	13.309992	13.219995	13.129999	13.049982	12.989985	12.950006	12.899988	12.839991	12.769983	12.689997	12.589991	12.480005	12.379999	12.269983	12.159998	12.040003	11.920008	11.790003	11.679987	11.589991	NaN	NaN	NaN	NaN	NaN	NaN	NaN	11.829981	11.869989	11.939997	12.019983	12.100000	12.170008	12.219995	12.239985	12.239985	12.219995	12.179987	12.140009	12.089991	12.040003	11.989985	11.939997	11.890009	11.869989	11.850000	11.859980	11.869989	11.890009	11.909998	11.920008	11.929987	11.920008	11.909998	11.890009	11.850000	11.779993	11.649988	11.480005	11.309992	11.179987	11.100000
15.869989	15.839991	15.709986	15.659998	15.739985	15.879999	15.989985	16.029993	16.040003	16.059992	16.109980	16.159998	16.200006	16.219995	16.230005	16.230005	16.219995	16.230005	16.279993	16.369989	16.480005	16.559992	16.589991	16.579981	16.559992	16.559992	16.600000	16.670008	16.739985	16.779993	16.790003	16.790003	16.790003	16.790003	16.809992	16.820002	16.820002	16.820002	16.809992	16.809992	16.799982	16.779993	16.730005	16.659998	16.629999	16.649988	16.730005	16.829981	16.890009	16.899988	16.890009	16.899988	16.929987	16.980005	17.010004	16.999994	16.969995	16.939997	16.939997	16.959986	16.939997	16.879999	16.809992	16.730005	16.619989	16.510004	16.420008	16.379999	16.379999	16.399988	16.379999	16.299982	16.230005	16.219995	16.269983	16.350000	16.420008	16.409998	16.269983	15.950006	15.450006	14.829981	14.239985	13.779993	NaN	NaN	NaN	NaN	NaN	NaN	NaN	NaN	NaN	NaN	NaN	NaN	NaN	NaN	NaN	NaN	NaN	NaN	NaN	NaN	NaN	NaN	NaN	NaN	NaN	NaN	NaN	NaN	NaN	NaN	NaN	NaN	NaN	NaN	NaN	NaN	NaN	NaN	NaN	NaN	NaN	NaN	NaN	NaN	NaN	NaN	NaN	NaN	NaN	NaN	NaN	NaN	NaN	NaN	NaN	NaN	NaN	NaN	11.749994	11.489985	11.189997	10.890009	10.659998	10.570002	10.589991	10.679987	10.760004	10.790003	10.760004	10.640009	10.480005	10.379999	10.480005	10.809992	11.230005	11.489985	11.519983	11.369989	11.170008	11.019983	10.980005	11.049982	11.269983	11.640009	12.079981	12.459986	12.760004	12.969995	13.119989	13.219995	13.290003	13.339991	13.359980	13.329981	13.260004	13.149988	13.040003	12.929987	12.859980	12.820002	12.790003	12.749994	12.700006	12.619989	NaN	12.409998	12.299982	12.209986	12.109980	11.999994	11.879999	11.749994	11.619989	11.540003	NaN	NaN	NaN	NaN	NaN	NaN	NaN	11.820002	11.859980	11.929987	12.010004	12.089991	12.159998	12.209986	12.239985	12.239985	12.219995	12.189997	12.149988	12.089991	12.040003	11.980005	11.929987	11.879999	11.850000	11.839991	11.850000	11.859980	11.879999	11.909998	11.920008	11.929987	11.929987	11.920008	11.899988	11.859980	11.799982	11.689997	11.529993	11.359980	11.219995	11.140009
15.929987	15.959986	15.890009	15.869989	15.939997	16.019983	16.049982	16.040003	16.040003	16.070002	16.129999	16.209986	16.269983	16.299982	16.290003	16.269983	16.239985	16.230005	16.269983	16.369989	16.499994	16.579981	16.609980	16.589991	16.559992	16.549982	16.579981	16.659998	16.730005	16.769983	16.779993	16.779993	16.779993	16.790003	16.790003	16.799982	16.779993	16.739985	16.700006	16.689997	16.709986	16.719995	16.679987	16.619989	16.579981	16.600000	16.689997	16.799982	16.869989	16.879999	16.879999	16.899988	16.929987	16.980005	16.999994	16.989985	16.950006	16.920008	16.920008	16.929987	16.920008	16.890009	16.839991	16.779993	16.689997	16.579981	16.489985	16.439997	16.429987	16.439997	16.420008	16.339991	16.260004	16.239985	16.269983	16.329981	16.339991	16.239985	15.969995	15.519983	14.929987	14.309992	13.790003	13.420008	NaN	NaN	NaN	NaN	NaN	NaN	NaN	NaN	NaN	NaN	NaN	NaN	NaN	NaN	NaN	NaN	NaN	NaN	NaN	NaN	NaN	NaN	NaN	NaN	NaN	NaN	NaN	NaN	NaN	NaN	NaN	NaN	NaN	NaN	NaN	NaN	NaN	NaN	NaN	NaN	NaN	NaN	NaN	NaN	NaN	NaN	NaN	NaN	NaN	NaN	NaN	NaN	NaN	NaN	NaN	NaN	NaN	NaN	NaN	11.499994	11.209986	10.920008	10.700006	10.600000	10.609980	10.670008	10.730005	10.730005	10.659998	10.519983	10.350000	10.249994	10.369989	10.730005	11.179987	11.450006	11.519983	11.379999	11.159998	10.980005	10.909998	10.980005	11.209986	11.609980	12.079981	12.480005	12.779993	12.989985	13.129999	13.230005	13.290003	13.329981	13.320002	13.269983	13.179987	13.040003	12.899988	12.779993	12.700006	12.670008	12.649988	12.619989	12.570002	12.499994	12.409998	12.309992	12.230005	12.140009	12.049982	11.939997	11.820002	11.689997	11.570002	11.480005	11.420008	NaN	NaN	NaN	NaN	NaN	NaN	NaN	11.859980	11.920008	11.999994	12.079981	12.149988	12.209986	12.239985	12.239985	12.230005	12.200006	12.149988	12.100000	12.040003	11.980005	11.920008	11.869989	11.839991	11.829981	11.829981	11.850000	11.879999	11.899988	11.920008	11.929987	11.929987	11.920008	11.909998	11.869989	11.809992	11.709986	11.559992	11.399988	11.269983	11.179987
15.959986	16.040003	16.040003	16.049982	16.109980	16.140009	16.109980	16.059992	16.040003	16.079981	16.170008	16.269983	16.350000	16.379999	16.369989	16.329981	16.279993	16.260004	16.290003	16.390009	16.519983	16.609980	16.629999	16.600000	16.559992	16.549982	16.579981	16.649988	16.730005	16.769983	16.790003	16.790003	16.779993	16.779993	16.779993	16.760004	16.719995	16.640009	16.570002	16.540003	16.579981	16.600000	16.579981	16.510004	16.480005	16.519983	16.629999	16.760004	16.839991	16.859980	16.869989	16.890009	16.929987	16.969995	16.980005	16.959986	16.929987	16.890009	16.890009	16.920008	16.909998	16.890009	16.869989	16.829981	16.749994	16.640009	16.549982	16.499994	16.489985	16.489985	16.469995	16.390009	16.309992	16.279993	16.279993	16.299982	16.239985	16.029993	15.629999	15.059992	14.409998	13.829981	13.439997	13.230005	NaN	NaN	NaN	NaN	NaN	NaN	NaN	NaN	NaN	NaN	NaN	NaN	NaN	NaN	NaN	NaN	NaN	NaN	NaN	NaN	NaN	NaN	NaN	NaN	NaN	NaN	NaN	NaN	NaN	NaN	NaN	NaN	NaN	NaN	NaN	NaN	NaN	NaN	NaN	NaN	NaN	NaN	NaN	NaN	NaN	NaN	NaN	NaN	NaN	NaN	NaN	NaN	NaN	NaN	NaN	NaN	NaN	NaN	NaN	11.469995	11.209986	10.939997	10.739985	10.649988	10.649988	10.700006	10.719995	10.689997	10.589991	10.429987	10.260004	10.140009	10.249994	10.629999	11.119989	11.450006	11.510004	11.369989	11.149988	10.950006	10.850000	10.920008	11.170008	11.609980	12.079981	12.480005	12.779993	12.989985	13.129999	13.209986	13.249994	13.269983	13.239985	13.170008	13.070002	12.909998	12.730005	12.600000	12.519983	12.489985	12.489985	12.480005	12.439997	NaN	12.290003	12.200006	12.119989	12.049982	11.969995	11.879999	11.769983	11.640009	11.519983	11.439997	11.399988	NaN	NaN	NaN	NaN	NaN	NaN	NaN	11.859980	11.909998	11.989985	12.070002	12.140009	12.200006	12.239985	12.249994	12.230005	12.200006	12.149988	12.100000	12.029993	11.969995	11.909998	11.859980	11.829981	11.809992	11.820002	11.839991	11.869989	11.890009	11.909998	11.920008	11.929987	11.920008	11.909998	11.869989	11.820002	11.730005	11.589991	11.429987	11.299982	11.219995
15.989985	16.109980	16.170008	16.230005	16.260004	16.239985	16.170008	16.100000	16.070002	16.109980	16.209986	16.320002	16.409998	16.450006	16.439997	16.379999	16.320002	16.290003	16.320002	16.420008	16.540003	16.629999	16.640009	16.609980	16.570002	16.549982	16.589991	16.659998	16.730005	16.769983	16.790003	16.790003	16.779993	16.769983	16.760004	16.719995	16.629999	16.489985	16.329981	16.209986	16.219995	16.290003	16.339991	16.339991	16.350000	16.429987	16.570002	16.709986	16.799982	16.829981	16.839991	16.869989	16.909998	16.939997	16.939997	16.929987	16.890009	16.869989	16.869989	16.899988	16.909998	16.899988	16.890009	16.859980	16.779993	16.670008	16.579981	16.529993	16.519983	16.519983	16.499994	16.439997	16.359980	16.309992	16.290003	16.249994	16.100000	15.790003	15.290003	14.640009	13.969995	13.429987	13.149988	13.100000	NaN	NaN	NaN	NaN	NaN	NaN	NaN	NaN	NaN	NaN	NaN	NaN	NaN	NaN	NaN	NaN	NaN	NaN	NaN	NaN	NaN	NaN	NaN	NaN	NaN	NaN	NaN	NaN	NaN	NaN	NaN	NaN	NaN	NaN	NaN	NaN	NaN	NaN	NaN	NaN	NaN	NaN	NaN	NaN	NaN	NaN	NaN	NaN	NaN	NaN	NaN	NaN	NaN	NaN	NaN	NaN	NaN	NaN	NaN	11.439997	11.200006	10.959986	10.779993	10.700006	10.709986	10.730005	10.719995	10.649988	10.519983	10.359980	10.219995	10.109980	10.200006	10.579981	11.059992	11.450006	11.489985	11.359980	11.149988	10.939997	10.839991	10.899988	11.149988	11.600000	12.079981	12.469995	12.760004	12.950006	13.070002	13.129999	13.159998	13.179987	13.149988	13.049982	12.920008	12.749994	12.570002	12.429987	12.350000	12.320002	12.320002	12.320002	12.299982	NaN	NaN	NaN	12.010004	11.950006	11.890009	11.799982	11.700006	11.589991	11.480005	11.409998	11.390009	NaN	NaN	NaN	NaN	NaN	NaN	NaN	11.859980	11.909998	11.980005	12.059992	12.140009	12.200006	12.239985	12.249994	12.239985	12.209986	12.159998	12.100000	12.029993	11.959986	11.899988	11.850000	11.809992	11.799982	11.809992	11.829981	11.859980	11.879999	11.909998	11.920008	11.920008	11.920008	11.909998	11.869989	11.820002	11.730005	11.600000	11.459986	11.329981	11.249994
16.019983	16.140009	16.230005	16.309992	16.339991	16.299982	16.209986	16.129999	16.100000	16.149988	16.239985	16.359980	16.469995	16.510004	16.489985	16.429987	16.359980	16.329981	16.359980	16.450006	16.559992	16.640009	16.640009	16.600000	16.559992	16.559992	16.600000	16.670008	16.730005	16.769983	16.790003	16.790003	16.779993	16.760004	16.739985	16.679987	16.559992	16.350000	16.079981	15.859980	15.820002	15.929987	16.049982	16.119989	16.179987	16.309992	16.489985	16.659998	16.760004	16.790003	16.809992	16.850000	16.879999	16.909998	16.909998	16.879999	16.859980	16.850000	16.859980	16.890009	16.899988	16.890009	16.899988	16.869989	16.790003	16.679987	16.600000	16.559992	16.549982	16.540003	16.510004	16.439997	16.359980	16.290003	16.230005	16.129999	15.929987	15.549982	14.959986	14.239985	13.579981	13.119989	12.969995	13.129999	NaN	NaN	NaN	NaN	NaN	NaN	NaN	NaN	NaN	NaN	NaN	NaN	NaN	NaN	NaN	NaN	NaN	NaN	NaN	NaN	NaN	NaN	NaN	NaN	NaN	NaN	NaN	NaN	NaN	NaN	NaN	NaN	NaN	NaN	NaN	NaN	NaN	NaN	NaN	NaN	NaN	NaN	NaN	NaN	NaN	NaN	NaN	NaN	NaN	NaN	NaN	NaN	NaN	NaN	NaN	NaN	NaN	NaN	NaN	11.379999	11.159998	10.950006	10.809992	10.749994	10.760004	10.769983	10.739985	10.640009	10.489985	10.329981	10.200006	10.109980	10.170008	10.529993	11.029993	11.420008	11.469995	11.369989	11.159998	10.950006	10.839991	10.890009	11.140009	11.589991	12.049982	12.420008	12.689997	12.869989	NaN	13.029993	13.019983	13.010004	12.959986	12.879999	12.749994	12.589991	12.409998	12.269983	12.189997	12.159998	12.179987	12.189997	12.170008	12.119989	NaN	11.959986	11.909998	11.859980	11.799982	11.730005	11.640009	11.540003	11.450006	11.399988	11.409998	NaN	NaN	NaN	NaN	NaN	NaN	NaN	NaN	11.920008	11.980005	12.059992	12.129999	12.200006	12.239985	12.249994	12.239985	12.209986	12.159998	12.100000	12.029993	11.959986	11.890009	11.839991	11.799982	11.790003	11.799982	11.820002	11.850000	11.879999	11.899988	11.909998	11.920008	11.920008	11.899988	11.869989	11.820002	11.739985	11.609980	11.469995	11.350000	11.269983
16.049982	16.170008	16.279993	16.359980	16.390009	16.339991	16.239985	16.159998	16.140009	16.179987	16.269983	16.379999	16.480005	16.529993	16.510004	16.459986	16.399988	16.369989	16.399988	16.489985	16.579981	16.640009	16.629999	16.579981	16.540003	16.549982	16.600000	16.670008	16.730005	16.769983	16.790003	16.790003	16.769983	16.749994	16.719995	16.649988	16.480005	16.189997	15.820002	15.499994	15.390009	15.519983	15.730005	15.899988	16.049982	16.230005	16.439997	16.619989	16.719995	16.749994	16.769983	16.809992	16.859980	16.879999	16.869989	16.850000	16.829981	16.829981	16.859980	16.890009	16.899988	16.890009	16.890009	16.859980	16.760004	16.659998	16.579981	16.549982	16.540003	16.529993	16.499994	16.429987	16.339991	16.249994	16.140009	15.980005	15.730005	15.299982	14.689997	13.969995	13.320002	12.909998	12.890009	13.200006	NaN	13.929987	14.129999	NaN	NaN	NaN	NaN	NaN	NaN	NaN	NaN	NaN	NaN	NaN	NaN	NaN	NaN	NaN	NaN	NaN	NaN	NaN	NaN	NaN	NaN	NaN	NaN	NaN	NaN	NaN	NaN	NaN	NaN	NaN	NaN	NaN	NaN	NaN	NaN	NaN	NaN	NaN	NaN	NaN	NaN	NaN	NaN	NaN	NaN	NaN	NaN	NaN	NaN	NaN	NaN	NaN	NaN	NaN	NaN	NaN	11.119989	10.929987	10.809992	10.779993	10.809992	10.820002	10.779993	10.649988	10.469995	10.320002	10.209986	10.159998	10.230005	10.579981	11.040003	11.429987	11.459986	11.390009	11.189997	10.989985	10.890009	10.920008	11.149988	11.579981	12.010004	12.359980	12.600000	12.739985	12.820002	12.839991	12.839991	12.820002	12.769983	12.700006	12.579981	12.429987	12.269983	12.129999	12.049982	12.019983	12.040003	12.059992	12.059992	12.019983	NaN	11.869989	11.820002	11.769983	11.719995	11.670008	11.589991	11.510004	11.429987	11.399988	11.429987	NaN	NaN	NaN	NaN	NaN	NaN	NaN	NaN	11.920008	11.980005	12.049982	12.129999	12.189997	12.239985	12.260004	12.249994	12.219995	12.170008	12.100000	12.029993	11.950006	11.879999	11.829981	11.790003	11.779993	11.779993	11.809992	11.839991	11.869989	11.890009	11.909998	11.909998	11.909998	11.890009	11.859980	11.809992	11.730005	11.609980	11.480005	11.369989	11.290003
16.070002	16.170008	16.279993	16.350000	16.359980	16.309992	16.230005	16.179987	16.179987	16.219995	16.290003	16.390009	16.480005	16.540003	16.529993	16.480005	16.420008	16.409998	16.439997	16.510004	16.579981	16.609980	16.579981	16.529993	16.510004	16.529993	16.600000	16.670008	16.730005	16.769983	16.790003	16.790003	16.760004	16.739985	16.709986	16.649988	16.489985	16.149988	15.679987	15.239985	15.049982	15.170008	15.439997	15.700006	15.929987	16.179987	16.429987	16.619989	16.709986	16.730005	16.749994	16.790003	16.829981	16.850000	16.850000	16.829981	16.809992	16.829981	16.869989	16.899988	16.899988	16.879999	16.869989	16.820002	16.719995	16.619989	16.559992	16.529993	16.529993	16.519983	16.469995	16.390009	16.269983	16.140009	15.980005	15.799982	15.529993	15.089991	14.459986	13.739985	13.100000	12.769983	12.899988	13.329981	NaN	14.089991	14.249994	NaN	NaN	NaN	NaN	NaN	NaN	NaN	NaN	NaN	NaN	NaN	NaN	NaN	NaN	NaN	NaN	NaN	NaN	NaN	NaN	NaN	NaN	NaN	NaN	NaN	NaN	NaN	NaN	NaN	NaN	NaN	NaN	NaN	NaN	NaN	NaN	NaN	NaN	NaN	NaN	NaN	NaN	NaN	NaN	NaN	NaN	NaN	NaN	NaN	NaN	NaN	NaN	NaN	NaN	NaN	NaN	11.230005	11.059992	10.890009	10.799982	10.799982	10.850000	10.869989	10.839991	10.709986	10.510004	10.350000	NaN	NaN	10.309992	10.640009	11.079981	11.459986	11.499994	11.439997	11.260004	11.070002	10.950006	10.969995	11.170008	11.540003	11.950006	12.260004	12.469995	12.589991	12.640009	12.640009	12.629999	12.600000	12.570002	12.519983	12.420008	12.279993	12.129999	11.989985	11.920008	11.909998	11.939997	11.969995	11.969995	NaN	NaN	11.790003	11.749994	11.709986	11.670008	11.619989	11.559992	11.480005	11.420008	11.409998	11.459986	11.589991	NaN	11.850000	11.890009	NaN	NaN	NaN	NaN	NaN	11.980005	12.049982	12.129999	12.189997	12.239985	12.260004	12.249994	12.219995	12.170008	12.100000	12.019983	11.950006	11.879999	11.820002	11.779993	11.769983	11.769983	11.799982	11.829981	11.859980	11.890009	11.899988	11.909998	11.899988	11.879999	11.850000	11.799982	11.719995	11.609980	11.480005	11.369989	11.299982
16.079981	16.170008	16.260004	16.320002	16.320002	16.269983	16.219995	16.189997	16.209986	16.249994	16.320002	16.390009	16.480005	16.529993	16.529993	16.480005	16.439997	16.439997	16.469995	16.529993	16.570002	16.570002	16.519983	16.469995	16.459986	16.499994	16.579981	16.659998	16.719995	16.760004	16.779993	16.779993	16.760004	16.730005	16.700006	16.659998	16.510004	16.149988	15.579981	15.070002	14.820002	14.950006	15.309992	15.679987	15.980005	16.239985	16.469995	16.640009	16.709986	16.719995	16.730005	16.769983	16.820002	16.839991	16.839991	16.820002	16.820002	16.839991	16.879999	16.909998	16.899988	16.869989	16.839991	16.769983	16.659998	16.559992	16.519983	16.519983	16.519983	16.499994	16.450006	16.350000	16.209986	16.029993	15.829981	15.619989	15.339991	14.909998	14.290003	13.609980	13.010004	12.749994	12.950006	13.429987	13.890009	14.219995	14.350000	NaN	NaN	NaN	NaN	NaN	NaN	NaN	NaN	NaN	NaN	NaN	NaN	NaN	NaN	NaN	NaN	NaN	NaN	NaN	NaN	NaN	NaN	NaN	NaN	NaN	NaN	NaN	NaN	NaN	NaN	14.579981	14.489985	NaN	NaN	NaN	NaN	NaN	NaN	NaN	NaN	NaN	NaN	NaN	NaN	NaN	NaN	NaN	NaN	NaN	NaN	NaN	NaN	NaN	NaN	NaN	NaN	11.170008	10.999994	10.850000	10.769983	10.799982	10.879999	10.939997	10.939997	10.820002	10.589991	10.390009	10.309992	NaN	10.480005	10.790003	11.189997	11.519983	11.549982	11.510004	11.339991	11.170008	11.040003	11.049982	11.209986	11.519983	11.879999	12.149988	12.320002	12.409998	12.439997	12.439997	12.420008	12.399988	12.379999	12.339991	12.260004	12.140009	11.999994	11.890009	11.820002	11.809992	11.850000	11.890009	11.899988	NaN	NaN	11.730005	11.709986	11.659998	11.629999	11.589991	11.540003	11.480005	11.429987	11.429987	11.499994	11.640009	11.799982	11.909998	11.929987	11.909998	NaN	NaN	NaN	NaN	11.989985	12.049982	12.119989	12.189997	12.239985	12.260004	12.260004	12.230005	12.170008	12.100000	12.019983	11.939997	11.869989	11.809992	11.769983	11.760004	11.769983	11.790003	11.820002	11.850000	11.879999	11.899988	11.899988	11.890009	11.869989	11.839991	11.790003	11.709986	11.600000	11.480005	11.379999	11.309992
16.079981	16.159998	16.230005	16.269983	16.260004	16.219995	16.189997	16.209986	16.249994	16.299982	16.350000	16.409998	16.469995	16.519983	16.519983	16.480005	16.459986	16.469995	16.499994	16.540003	16.549982	16.510004	16.450006	16.399988	16.399988	16.469995	16.559992	16.649988	16.709986	16.749994	16.769983	16.769983	16.749994	16.719995	16.709986	16.689997	16.600000	16.269983	NaN	15.109980	14.779993	14.879999	15.279993	15.719995	16.049982	16.309992	16.529993	16.670008	16.719995	16.709986	16.719995	16.760004	16.820002	16.850000	16.850000	16.829981	16.829981	16.850000	16.899988	16.920008	16.899988	16.850000	16.799982	16.730005	16.609980	16.529993	16.510004	16.510004	16.510004	16.489985	16.420008	16.309992	16.149988	15.950006	15.739985	15.529993	15.269983	14.820002	14.200006	13.529993	12.959986	12.749994	13.010004	13.510004	13.959986	14.260004	14.369989	14.350000	14.329981	NaN	NaN	NaN	NaN	NaN	NaN	NaN	NaN	NaN	NaN	NaN	NaN	NaN	NaN	NaN	NaN	NaN	NaN	NaN	NaN	NaN	NaN	NaN	NaN	NaN	NaN	NaN	NaN	14.769983	14.600000	14.510004	NaN	NaN	NaN	NaN	NaN	NaN	NaN	NaN	NaN	NaN	NaN	NaN	NaN	NaN	NaN	NaN	NaN	NaN	NaN	NaN	NaN	NaN	NaN	11.109980	10.950006	10.799982	10.739985	10.790003	10.920008	11.019983	11.079981	10.989985	10.749994	10.519983	10.439997	10.499994	10.670008	10.959986	11.309992	11.609980	11.649988	11.600000	11.450006	11.290003	11.149988	11.140009	11.260004	11.499994	11.790003	12.029993	12.179987	12.249994	12.260004	12.239985	12.219995	12.209986	12.209986	12.179987	12.119989	NaN	11.890009	11.790003	11.730005	11.719995	NaN	NaN	NaN	NaN	NaN	NaN	NaN	NaN	NaN	11.600000	11.559992	11.499994	11.459986	11.469995	11.559992	11.700006	11.859980	11.959986	11.980005	11.950006	11.920008	11.909998	NaN	NaN	NaN	12.049982	12.119989	12.179987	12.230005	12.260004	12.260004	12.230005	12.179987	12.100000	12.019983	11.939997	11.859980	11.799982	11.760004	11.749994	11.760004	11.779993	11.820002	11.850000	11.879999	11.890009	11.890009	11.890009	11.859980	11.829981	11.779993	11.689997	11.589991	11.469995	11.379999	11.320002
16.079981	16.149988	16.219995	16.239985	16.219995	16.189997	16.189997	16.239985	16.299982	16.350000	16.390009	16.420008	16.469995	16.510004	16.499994	16.469995	16.459986	16.480005	16.510004	16.529993	16.519983	16.459986	16.390009	16.329981	16.350000	16.429987	16.540003	16.629999	16.689997	16.739985	16.760004	16.769983	16.749994	16.709986	16.709986	16.719995	16.679987	16.390009	15.820002	15.200006	14.829981	14.929987	15.369989	15.850000	16.170008	16.390009	16.559992	16.659998	16.689997	16.670008	16.679987	16.739985	16.829981	16.879999	16.879999	16.859980	16.850000	16.879999	16.920008	16.929987	16.899988	16.839991	16.779993	16.689997	16.579981	16.510004	16.510004	16.519983	16.510004	16.489985	16.429987	16.320002	16.159998	15.950006	15.719995	15.510004	15.239985	14.779993	14.149988	13.499994	12.969995	12.779993	13.029993	13.489985	13.920008	14.209986	14.329981	14.339991	14.359980	14.439997	NaN	NaN	NaN	NaN	NaN	NaN	NaN	NaN	NaN	NaN	NaN	NaN	NaN	NaN	NaN	NaN	NaN	NaN	NaN	NaN	NaN	NaN	NaN	NaN	NaN	NaN	NaN	14.980005	14.730005	14.600000	NaN	NaN	NaN	NaN	NaN	NaN	NaN	NaN	NaN	NaN	NaN	NaN	NaN	NaN	NaN	NaN	NaN	NaN	NaN	NaN	NaN	NaN	NaN	11.079981	10.909998	10.749994	10.700006	10.790003	10.980005	11.179987	11.309992	11.269983	11.200006	10.769983	10.589991	10.719995	10.920008	11.170008	11.480005	11.719995	11.749994	11.700006	11.570002	11.409998	11.279993	11.249994	11.339991	11.510004	11.730005	11.909998	NaN	12.089991	12.089991	12.070002	12.059992	12.049982	12.049982	12.029993	11.969995	NaN	11.809992	11.719995	11.670008	11.649988	NaN	NaN	NaN	NaN	NaN	NaN	NaN	NaN	NaN	11.619989	11.589991	11.549982	11.519983	11.529993	11.619989	11.760004	11.909998	12.010004	12.019983	11.980005	11.939997	11.909998	NaN	NaN	NaN	12.049982	12.119989	12.179987	12.230005	12.260004	12.260004	12.230005	12.179987	12.109980	12.019983	11.939997	11.859980	11.799982	11.760004	11.739985	11.749994	11.779993	11.809992	11.839991	11.869989	11.890009	11.890009	11.879999	11.859980	11.820002	11.760004	11.679987	11.579981	11.469995	11.379999	11.329981
16.079981	16.159998	16.219995	16.219995	16.189997	16.170008	16.189997	16.279993	16.359980	16.409998	16.429987	16.450006	16.469995	16.489985	16.480005	16.450006	16.450006	16.480005	16.519983	16.529993	16.489985	16.409998	16.329981	16.279993	16.309992	16.399988	16.519983	16.619989	16.679987	16.730005	16.760004	16.769983	16.749994	16.709986	16.719995	16.749994	16.749994	16.529993	16.010004	15.390009	14.999994	15.029993	15.439997	15.909998	16.219995	16.399988	16.540003	16.619989	16.629999	16.600000	16.609980	16.689997	16.820002	16.909998	16.920008	16.899988	16.879999	16.899988	16.929987	16.939997	16.899988	16.820002	16.749994	16.670008	16.579981	16.529993	16.529993	16.529993	16.519983	16.499994	16.450006	16.350000	16.189997	15.989985	15.799982	15.619989	15.350000	14.869989	14.179987	13.499994	12.989985	12.799982	13.019983	13.439997	13.820002	14.079981	14.200006	14.239985	14.309992	14.420008	14.529993	14.619989	14.679987	14.670008	NaN	NaN	NaN	NaN	NaN	NaN	NaN	NaN	NaN	NaN	NaN	13.730005	13.909998	NaN	NaN	NaN	NaN	14.939997	15.200006	15.540003	15.829981	15.909998	15.689997	15.249994	14.969995	14.790003	14.670008	14.559992	NaN	NaN	NaN	NaN	NaN	NaN	NaN	NaN	NaN	NaN	NaN	NaN	NaN	NaN	NaN	NaN	NaN	NaN	NaN	NaN	NaN	11.059992	10.890009	10.739985	10.700006	10.790003	11.049982	11.339991	11.549982	11.600000	NaN	NaN	NaN	NaN	NaN	11.390009	11.640009	11.839991	NaN	11.809992	11.679987	11.529993	11.399988	11.359980	11.409998	11.529993	11.679987	11.820002	NaN	11.959986	11.939997	11.920008	11.899988	11.899988	11.909998	11.899988	11.869989	11.809992	11.730005	11.659998	11.609980	11.579981	NaN	NaN	NaN	NaN	NaN	NaN	NaN	NaN	11.679987	11.670008	11.649988	11.619989	11.579981	11.600000	11.679987	11.809992	11.950006	12.049982	12.059992	12.019983	11.959986	11.929987	11.929987	11.950006	NaN	12.049982	12.119989	12.179987	12.230005	12.260004	12.260004	12.230005	12.179987	12.109980	12.019983	11.939997	11.859980	11.790003	11.749994	11.739985	11.749994	11.779993	11.809992	11.839991	11.869989	11.879999	11.890009	11.869989	11.850000	11.809992	11.749994	11.670008	11.570002	11.459986	11.379999	11.329981
16.100000	16.179987	16.239985	16.239985	16.209986	16.179987	16.219995	16.320002	16.409998	16.459986	16.459986	16.459986	16.469995	16.469995	16.459986	16.429987	16.439997	16.469995	16.499994	16.499994	16.459986	16.379999	16.290003	16.249994	16.290003	16.390009	16.510004	16.609980	16.679987	16.730005	16.760004	16.779993	16.760004	16.719995	16.719995	16.760004	16.769983	16.619989	16.170008	15.579981	15.170008	15.129999	15.499994	15.920008	16.159998	16.260004	16.339991	16.399988	16.409998	16.409998	16.450006	16.579981	16.769983	16.929987	16.969995	16.950006	16.920008	16.929987	16.950006	16.929987	16.879999	16.799982	16.730005	16.659998	16.589991	16.559992	16.559992	16.549982	16.529993	16.519983	16.489985	16.420008	16.290003	16.129999	15.969995	15.799982	15.510004	14.980005	14.219995	13.510004	13.010004	12.790003	12.929987	13.249994	13.579981	13.829981	13.989985	14.089991	14.219995	14.379999	14.510004	14.589991	14.640009	14.640009	NaN	NaN	NaN	NaN	NaN	NaN	NaN	NaN	NaN	NaN	NaN	13.700006	13.920008	NaN	14.459986	14.700006	NaN	15.100000	15.350000	15.670008	15.929987	16.010004	15.829981	15.499994	15.200006	14.980005	14.809992	14.659998	NaN	NaN	NaN	NaN	NaN	NaN	NaN	NaN	NaN	NaN	NaN	NaN	NaN	NaN	NaN	NaN	NaN	NaN	NaN	NaN	NaN	11.059992	10.909998	10.760004	10.709986	10.799982	11.109980	11.499994	11.809992	11.999994	NaN	NaN	NaN	NaN	NaN	11.629999	11.799982	11.950006	11.969995	11.909998	11.790003	11.649988	11.519983	11.459986	11.489985	11.559992	11.649988	11.730005	NaN	NaN	11.809992	11.790003	11.779993	11.790003	11.799982	11.799982	11.779993	11.730005	11.670008	11.609980	11.559992	11.540003	NaN	NaN	NaN	NaN	NaN	NaN	NaN	11.659998	11.709986	11.730005	11.730005	11.700006	11.670008	11.670008	11.739985	11.859980	11.989985	12.070002	12.079981	12.040003	11.980005	11.950006	11.939997	11.959986	11.999994	12.059992	12.119989	12.179987	12.230005	12.260004	12.260004	12.230005	12.179987	12.109980	12.019983	11.939997	11.850000	11.790003	11.749994	11.739985	11.749994	11.769983	11.809992	11.839991	11.869989	11.879999	11.879999	11.869989	11.839991	11.799982	11.739985	11.659998	11.559992	11.459986	11.390009	11.339991
16.119989	16.209986	16.269983	16.269983	16.230005	16.209986	16.249994	16.359980	16.439997	16.480005	16.469995	16.450006	16.450006	16.450006	16.439997	16.420008	16.429987	16.459986	16.480005	16.469995	16.420008	16.339991	16.269983	16.230005	16.279993	16.390009	16.510004	16.609980	16.679987	16.730005	16.769983	16.790003	16.779993	16.739985	16.730005	16.769983	16.769983	16.700006	16.320002	15.749994	15.320002	15.209986	15.439997	15.749994	15.909998	15.939997	16.010004	16.100000	16.149988	16.189997	16.249994	16.409998	16.640009	16.890009	16.999994	16.989985	16.950006	16.950006	16.950006	16.920008	16.859980	16.779993	16.719995	16.659998	16.619989	16.600000	16.589991	16.559992	16.529993	16.540003	16.529993	16.489985	16.390009	16.290003	16.179987	16.040003	15.730005	15.140009	14.299982	13.519983	12.999994	12.760004	12.820002	13.049982	13.320002	13.549982	13.730005	13.879999	14.049982	14.209986	14.329981	14.409998	14.480005	14.529993	14.429987	14.369989	14.369989	NaN	NaN	NaN	NaN	NaN	NaN	13.309992	13.429987	13.670008	13.939997	14.249994	14.579981	14.869989	NaN	15.309992	15.540003	15.809992	16.029993	16.109980	15.999994	15.730005	15.459986	15.230005	15.029993	14.820002	NaN	NaN	NaN	NaN	NaN	NaN	NaN	NaN	NaN	NaN	NaN	NaN	NaN	NaN	NaN	NaN	NaN	NaN	NaN	NaN	NaN	11.070002	10.959986	10.829981	10.769983	10.839991	11.189997	11.649988	12.070002	12.429987	12.799982	NaN	NaN	12.429987	11.909998	11.850000	11.950006	12.059992	12.070002	12.010004	11.869989	11.730005	11.609980	11.549982	11.559992	11.589991	11.619989	11.649988	NaN	NaN	11.689997	11.679987	11.679987	11.689997	11.709986	11.719995	11.709986	11.670008	11.619989	11.570002	11.529993	11.499994	NaN	11.429987	11.420008	11.439997	11.469995	11.519983	11.600000	11.679987	11.749994	11.799982	11.820002	11.790003	11.760004	11.749994	11.799982	11.899988	12.010004	12.079981	12.089991	12.049982	11.999994	11.959986	11.959986	11.969995	12.010004	12.059992	12.119989	12.179987	12.230005	12.249994	12.260004	12.230005	12.179987	12.109980	12.029993	11.939997	11.859980	11.790003	11.749994	11.739985	11.749994	11.779993	11.809992	11.839991	11.869989	11.879999	11.879999	11.869989	11.839991	11.799982	11.739985	11.659998	11.559992	11.459986	11.390009	11.359980
16.140009	16.239985	16.299982	16.309992	16.279993	16.260004	16.279993	16.359980	16.429987	16.450006	16.439997	16.420008	16.420008	16.429987	16.429987	16.409998	16.409998	16.429987	16.450006	16.439997	16.390009	16.329981	16.269983	16.249994	16.290003	16.399988	16.510004	16.609980	16.679987	16.739985	16.790003	16.809992	16.809992	16.769983	16.749994	16.769983	16.769983	16.689997	16.390009	15.899988	15.459986	15.279993	15.369989	15.519983	15.570002	15.489985	15.540003	15.659998	15.760004	15.839991	15.950006	16.159998	16.450006	16.760004	16.959986	17.010004	16.980005	16.969995	16.950006	16.909998	16.839991	16.760004	16.709986	16.670008	16.640009	16.629999	16.609980	16.559992	16.529993	16.549982	16.579981	16.549982	16.480005	16.379999	16.309992	16.209986	15.899988	15.269983	14.369989	13.529993	12.989985	12.719995	12.689997	12.829981	13.029993	13.239985	13.439997	13.629999	13.829981	13.999994	14.109980	14.179987	14.239985	14.309992	14.320002	14.320002	14.390009	NaN	NaN	NaN	NaN	NaN	13.279993	13.249994	13.369989	13.619989	13.939997	14.309992	14.709986	15.059992	15.329981	15.529993	15.730005	15.950006	16.119989	16.179987	16.100000	15.899988	15.670008	15.459986	15.269983	NaN	NaN	NaN	NaN	NaN	NaN	NaN	NaN	NaN	NaN	NaN	NaN	NaN	NaN	NaN	NaN	NaN	NaN	NaN	NaN	NaN	NaN	11.119989	11.019983	10.899988	10.829981	10.879999	11.279993	11.779993	12.249994	12.679987	13.079981	NaN	NaN	12.679987	12.219995	12.049982	12.089991	12.149988	12.149988	12.070002	11.939997	11.799982	11.679987	11.619989	11.600000	11.600000	11.589991	11.579981	NaN	NaN	11.589991	11.589991	11.600000	11.619989	11.640009	11.649988	11.640009	11.619989	11.579981	11.540003	11.499994	NaN	NaN	11.420008	11.420008	11.429987	11.469995	11.529993	11.609980	11.700006	11.799982	11.869989	11.909998	11.890009	11.850000	11.820002	11.850000	11.929987	12.019983	12.079981	12.089991	12.059992	12.010004	11.980005	11.969995	11.989985	12.019983	12.070002	12.119989	12.179987	12.230005	12.249994	12.260004	12.230005	12.189997	12.119989	12.029993	11.939997	11.859980	11.790003	11.749994	11.739985	11.749994	11.779993	11.809992	11.850000	11.869989	11.879999	11.879999	11.859980	11.829981	11.790003	11.730005	11.649988	11.559992	11.469995	11.409998	11.369989
16.119989	16.230005	16.309992	16.339991	16.329981	16.299982	16.299982	16.350000	16.399988	16.409998	16.390009	16.379999	16.390009	16.420008	16.429987	16.429987	16.420008	16.420008	16.420008	16.399988	16.369989	16.320002	16.269983	16.260004	16.309992	16.409998	16.519983	16.609980	16.689997	16.749994	16.809992	16.839991	16.839991	16.809992	16.779993	16.779993	16.769983	16.670008	16.459986	16.040003	15.609980	15.350000	15.269983	15.239985	15.100000	14.959986	15.010004	15.189997	15.350000	15.469995	15.629999	15.879999	16.209986	16.559992	16.829981	16.969995	16.969995	16.959986	16.939997	16.899988	16.820002	16.749994	16.700006	16.679987	16.670008	16.649988	16.609980	16.540003	16.510004	16.549982	16.600000	16.600000	16.519983	16.439997	16.409998	16.359980	16.059992	15.369989	14.429987	13.549982	12.989985	12.700006	12.619989	12.659998	12.779993	12.950006	13.149988	13.359980	13.570002	13.719995	13.790003	13.829981	13.909998	14.040003	14.149988	14.249994	14.399988	14.529993	14.519983	14.309992	13.939997	13.529993	13.249994	13.179987	13.290003	13.549982	13.920008	14.369989	14.839991	15.260004	15.570002	15.769983	15.929987	16.070002	16.179987	16.219995	16.179987	16.059992	15.859980	15.659998	15.489985	NaN	NaN	NaN	NaN	NaN	NaN	NaN	NaN	NaN	NaN	NaN	NaN	NaN	NaN	NaN	NaN	NaN	NaN	NaN	10.869989	10.980005	11.089991	11.159998	11.079981	10.980005	10.899988	10.929987	11.329981	11.859980	12.379999	12.899988	13.390009	13.700006	13.510004	13.049982	NaN	NaN	12.209986	12.230005	12.209986	12.109980	11.969995	11.829981	11.709986	11.649988	11.629999	11.600000	11.549982	11.510004	NaN	11.450006	11.510004	11.529993	11.540003	11.559992	11.579981	11.600000	11.600000	11.579981	11.549982	11.510004	11.480005	11.459986	NaN	11.420008	11.420008	11.429987	11.469995	11.529993	11.619989	11.719995	11.839991	11.929987	11.969995	11.959986	11.920008	11.890009	11.899988	11.950006	12.019983	12.070002	12.079981	12.049982	12.019983	11.989985	11.980005	11.999994	12.029993	12.070002	12.129999	12.179987	12.219995	12.249994	12.260004	12.239985	12.189997	12.119989	12.040003	11.950006	11.859980	11.799982	11.749994	11.739985	11.749994	11.779993	11.809992	11.850000	11.869989	11.879999	11.879999	11.859980	11.829981	11.790003	11.730005	11.649988	11.559992	11.480005	11.420008	11.390009
16.089991	16.209986	16.320002	16.369989	16.369989	16.339991	16.320002	16.329981	16.359980	16.359980	16.350000	16.350000	16.379999	16.420008	16.450006	16.439997	16.420008	16.399988	16.379999	16.369989	16.339991	16.309992	16.290003	16.290003	16.350000	16.439997	16.540003	16.619989	16.689997	16.760004	16.820002	16.869989	16.879999	16.859980	16.820002	16.799982	16.790003	16.700006	16.499994	16.170008	15.769983	15.429987	15.179987	14.950006	14.640009	14.420008	14.469995	14.700006	14.920008	15.070002	15.230005	15.489985	15.859980	16.269983	16.629999	16.869989	16.929987	16.939997	16.929987	16.890009	16.809992	16.749994	16.709986	16.700006	16.689997	16.659998	16.609980	16.529993	16.499994	16.559992	16.619989	16.619989	16.529993	16.429987	16.369989	16.299982	16.019983	15.369989	14.450006	13.570002	12.989985	12.700006	12.559992	12.529993	12.589991	12.730005	12.920008	13.129999	13.320002	13.429987	13.469995	13.489985	13.570002	13.739985	13.929987	14.119989	14.320002	14.480005	14.469995	14.239985	13.879999	13.489985	13.200006	13.100000	13.189997	13.439997	13.829981	14.329981	14.890009	15.409998	15.779993	15.989985	16.109980	16.170008	16.189997	16.189997	16.140009	16.040003	15.909998	15.779993	15.659998	NaN	NaN	NaN	NaN	NaN	NaN	NaN	NaN	NaN	NaN	NaN	NaN	NaN	NaN	NaN	NaN	NaN	NaN	10.790003	10.869989	10.989985	11.119989	11.179987	11.109980	11.010004	10.950006	10.989985	11.390009	11.899988	12.420008	12.959986	13.480005	13.820002	13.739985	13.379999	NaN	NaN	12.299982	12.269983	12.209986	12.109980	11.980005	11.839991	11.730005	11.670008	NaN	NaN	NaN	11.450006	11.429987	11.429987	11.439997	11.469995	NaN	11.519983	11.540003	11.559992	11.559992	11.540003	NaN	11.489985	11.469995	11.450006	NaN	11.420008	11.420008	11.429987	11.469995	11.529993	11.619989	11.730005	11.859980	11.980005	12.040003	12.029993	11.980005	11.929987	11.920008	11.959986	12.010004	12.049982	12.059992	12.040003	12.010004	11.999994	11.989985	12.010004	12.040003	12.079981	12.129999	12.179987	12.230005	12.249994	12.260004	12.239985	12.200006	12.129999	12.040003	11.950006	11.869989	11.799982	11.760004	11.739985	11.749994	11.779993	11.820002	11.850000	11.869989	11.879999	11.879999	11.859980	11.829981	11.779993	11.730005	11.649988	11.570002	11.489985	11.439997	11.409998
15.999994	16.129999	16.269983	16.379999	16.409998	16.379999	16.339991	16.320002	16.329981	16.329981	16.329981	16.329981	16.379999	16.439997	16.480005	16.469995	16.420008	16.369989	16.339991	16.329981	16.320002	16.309992	16.309992	16.329981	16.379999	16.459986	16.549982	16.629999	16.700006	16.769983	16.839991	16.890009	16.920008	16.899988	16.859980	16.829981	16.809992	16.730005	16.549982	16.299982	15.939997	15.519983	15.109980	14.679987	14.260004	14.010004	14.079981	14.359980	14.600000	14.730005	14.869989	15.119989	15.510004	15.959986	16.379999	16.689997	16.839991	16.890009	16.899988	16.869989	16.820002	16.760004	16.730005	16.719995	16.700006	16.670008	16.589991	16.510004	16.489985	16.549982	16.619989	16.559992	16.379999	16.230005	16.189997	16.159998	15.929987	15.320002	14.429987	13.589991	13.040003	12.749994	12.579981	12.489985	12.489985	12.579981	12.730005	12.909998	13.070002	13.159998	13.170008	13.179987	13.269983	13.459986	13.689997	13.939997	14.200006	14.409998	14.399988	14.140009	13.779993	13.399988	13.109980	12.980005	13.049982	13.290003	13.700006	14.269983	14.929987	15.519983	15.939997	16.159998	16.219995	16.230005	16.209986	16.159998	16.100000	16.010004	15.920008	15.820002	15.719995	15.559992	NaN	NaN	NaN	NaN	NaN	NaN	NaN	NaN	NaN	10.999994	10.980005	NaN	NaN	NaN	NaN	NaN	10.799982	10.820002	10.899988	11.019983	11.149988	11.200006	11.129999	11.029993	10.980005	11.040003	11.409998	11.890009	12.399988	12.959986	13.549982	13.969995	13.950006	13.589991	13.209986	NaN	NaN	NaN	12.209986	12.100000	11.950006	11.809992	11.709986	11.640009	11.589991	NaN	NaN	11.390009	11.379999	NaN	11.409998	11.439997	11.459986	11.489985	11.510004	11.529993	11.529993	11.519983	11.499994	NaN	11.459986	11.439997	11.429987	11.420008	11.420008	11.429987	11.469995	11.529993	11.619989	11.739985	11.869989	11.989985	12.059992	12.059992	12.010004	11.969995	11.950006	11.959986	11.989985	12.019983	12.029993	12.029993	12.010004	11.999994	11.999994	12.010004	12.040003	12.079981	12.129999	12.179987	12.230005	12.260004	12.269983	12.249994	12.200006	12.140009	12.049982	11.959986	11.869989	11.799982	11.760004	11.739985	11.749994	11.779993	11.820002	11.850000	11.869989	11.879999	11.879999	11.859980	11.829981	11.779993	11.730005	11.659998	11.570002	11.499994	11.450006	11.429987
15.899988	16.029993	16.219995	16.369989	16.429987	16.409998	16.350000	16.320002	16.339991	16.369989	16.369989	16.379999	16.420008	16.480005	16.510004	16.489985	16.420008	16.339991	16.299982	16.299982	16.299982	16.309992	16.320002	16.350000	16.409998	16.489985	16.559992	16.629999	16.689997	16.769983	16.850000	16.920008	16.950006	16.939997	16.899988	16.869989	16.839991	16.769983	16.619989	16.409998	16.059992	15.589991	15.040003	14.459986	13.950006	13.679987	13.769983	14.070002	14.329981	14.450006	14.549982	14.769983	15.170008	15.670008	16.149988	16.510004	16.739985	16.829981	16.859980	16.859980	16.820002	16.779993	16.749994	16.739985	16.719995	16.679987	16.589991	16.510004	16.489985	16.559992	16.609980	16.459986	16.170008	15.909998	15.809992	15.779993	15.589991	15.070002	14.299982	13.559992	13.070002	12.799982	12.609980	12.480005	12.450006	12.510004	12.640009	12.790003	12.909998	12.969995	12.950006	12.939997	12.999994	13.189997	13.450006	13.739985	14.029993	14.219995	14.209986	13.989985	13.640009	13.290003	12.999994	12.859980	12.890009	13.100000	13.499994	14.079981	14.769983	15.459986	15.989985	16.269983	16.320002	16.290003	16.219995	16.140009	16.049982	15.950006	15.850000	15.769983	15.700006	15.529993	15.140009	14.600000	NaN	NaN	NaN	NaN	NaN	NaN	NaN	10.999994	10.969995	10.950006	NaN	NaN	NaN	10.869989	10.879999	10.890009	10.950006	11.070002	11.189997	11.189997	11.089991	10.989985	10.969995	11.089991	11.439997	11.859980	12.329981	12.879999	13.469995	13.920008	14.019983	13.700006	13.209986	12.730005	NaN	NaN	12.159998	12.029993	11.890009	11.760004	11.670008	11.609980	11.549982	NaN	NaN	11.329981	11.339991	NaN	11.379999	11.409998	11.439997	11.469995	11.489985	11.499994	11.510004	11.499994	11.480005	11.469995	NaN	NaN	11.429987	11.420008	11.420008	11.439997	11.469995	11.529993	11.619989	11.730005	11.869989	11.989985	12.070002	12.079981	12.029993	11.969995	11.939997	11.950006	11.980005	11.999994	12.010004	12.010004	11.999994	11.989985	11.999994	12.010004	12.049982	12.089991	12.140009	12.189997	12.230005	12.260004	12.269983	12.260004	12.219995	12.149988	12.059992	11.959986	11.869989	11.799982	11.760004	11.739985	11.760004	11.790003	11.820002	11.850000	11.869989	11.879999	11.879999	11.859980	11.820002	11.779993	11.730005	11.659998	11.579981	11.510004	11.469995	11.439997
15.769983	15.899988	16.140009	16.320002	16.399988	16.369989	16.320002	16.309992	16.359980	16.420008	16.429987	16.429987	16.459986	16.519983	16.540003	16.499994	16.399988	16.299982	16.260004	16.269983	16.279993	16.309992	16.329981	16.369989	16.429987	16.499994	16.559992	16.619989	16.689997	16.769983	16.850000	16.929987	16.969995	16.959986	16.920008	16.879999	16.850000	16.790003	16.659998	16.499994	16.159998	15.629999	14.969995	14.279993	13.730005	13.499994	13.670008	13.989985	14.279993	14.379999	14.409998	14.549982	14.920008	15.429987	15.939997	16.339991	16.629999	16.760004	16.820002	16.839991	16.820002	16.799982	16.779993	16.769983	16.739985	16.679987	16.589991	16.510004	16.510004	16.570002	16.589991	16.299982	15.850000	15.459986	15.309992	15.299982	15.189997	14.790003	14.159998	13.510004	13.079981	12.850000	12.670008	12.529993	12.469995	12.489985	12.570002	12.679987	12.779993	12.809992	12.799982	12.790003	12.839991	12.989985	13.230005	13.519983	13.809992	14.019983	14.019983	13.820002	13.499994	13.159998	12.869989	12.719995	12.709986	12.869989	13.239985	13.820002	14.579981	15.369989	15.980005	16.329981	16.359980	16.320002	16.249994	16.140009	16.029993	15.899988	15.769983	15.679987	15.619989	15.390009	14.939997	14.409998	13.969995	NaN	NaN	NaN	NaN	NaN	NaN	NaN	10.969995	10.950006	NaN	10.939997	10.950006	10.969995	11.010004	11.049982	11.140009	11.249994	11.299982	11.209986	11.049982	10.939997	10.950006	11.159998	11.499994	11.850000	12.260004	12.779993	13.359980	13.820002	14.019983	13.700006	13.219995	12.730005	12.409998	12.230005	NaN	11.959986	11.820002	11.689997	11.609980	11.540003	NaN	NaN	NaN	11.279993	11.299982	NaN	11.369989	11.390009	NaN	NaN	11.469995	11.489985	NaN	11.480005	11.469995	11.459986	NaN	NaN	11.429987	11.420008	11.420008	11.439997	11.469995	NaN	NaN	11.719995	11.850000	11.969995	12.049982	12.049982	12.010004	11.959986	11.939997	11.929987	11.950006	11.969995	11.980005	11.980005	11.980005	11.989985	11.989985	12.010004	12.040003	12.089991	12.140009	12.189997	12.239985	12.269983	12.290003	12.269983	12.230005	12.159998	12.070002	11.969995	11.879999	11.799982	11.760004	11.739985	11.760004	11.790003	11.820002	11.850000	11.869989	11.879999	11.869989	11.850000	11.820002	11.779993	11.730005	11.659998	11.589991	11.519983	11.480005	11.459986
15.689997	15.799982	16.040003	16.239985	16.320002	16.299982	16.269983	16.299982	16.390009	16.489985	16.499994	16.480005	16.489985	16.519983	16.519983	16.450006	16.339991	16.239985	16.219995	16.239985	16.269983	16.299982	16.339991	16.390009	16.439997	16.499994	16.549982	16.609980	16.670008	16.749994	16.839991	16.929987	16.969995	16.969995	16.929987	16.890009	16.850000	16.799982	16.689997	16.570002	16.189997	15.589991	14.859980	14.140009	13.600000	13.420008	13.609980	13.929987	14.249994	14.359980	14.350000	14.450006	14.820002	15.359980	15.899988	16.309992	16.600000	16.730005	16.790003	16.829981	16.829981	16.820002	16.809992	16.799982	16.760004	16.700006	16.609980	16.549982	16.549982	16.609980	16.570002	16.159998	15.529993	14.989985	14.749994	14.730005	14.679987	14.390009	13.879999	13.390009	13.059992	12.879999	12.719995	12.570002	12.489985	12.480005	12.529993	12.609980	12.689997	12.719995	12.709986	12.689997	12.719995	12.829981	13.019983	13.299982	13.579981	13.779993	13.799982	13.629999	13.350000	13.029993	12.749994	12.579981	12.529993	12.629999	12.939997	13.480005	14.219995	15.040003	15.769983	16.230005	16.369989	16.350000	16.269983	16.159998	16.029993	15.869989	15.709986	15.600000	15.519983	15.230005	14.749994	14.209986	13.799982	NaN	NaN	NaN	NaN	NaN	NaN	NaN	10.959986	10.959986	NaN	11.010004	11.079981	11.149988	11.209986	11.269983	11.350000	11.439997	11.429987	11.249994	11.019983	10.909998	NaN	11.290003	11.589991	11.859980	12.179987	12.649988	13.200006	13.649988	13.829981	13.600000	13.189997	12.719995	12.369989	12.159998	NaN	11.859980	11.719995	11.609980	11.540003	11.480005	11.399988	NaN	NaN	11.230005	11.279993	NaN	11.359980	11.369989	NaN	NaN	11.469995	11.480005	NaN	11.469995	11.459986	11.459986	11.450006	11.439997	11.429987	11.429987	11.429987	NaN	NaN	NaN	11.589991	11.689997	11.820002	11.939997	12.019983	NaN	11.980005	11.929987	11.909998	11.899988	11.920008	11.939997	11.950006	11.959986	11.959986	11.969995	11.980005	11.999994	12.040003	12.079981	12.140009	12.189997	12.239985	12.279993	12.299982	12.290003	12.249994	12.179987	12.089991	11.980005	11.890009	11.809992	11.760004	11.749994	11.760004	11.790003	11.829981	11.859980	11.869989	11.879999	11.869989	11.850000	11.820002	11.779993	11.730005	11.659998	11.589991	11.529993	11.489985	11.459986
15.629999	15.689997	15.920008	16.119989	16.170008	16.109980	16.070002	16.140009	16.329981	16.489985	16.499994	16.459986	16.439997	16.459986	16.450006	16.379999	16.260004	16.179987	16.179987	16.219995	16.269983	16.299982	16.339991	16.379999	16.429987	16.489985	16.540003	16.589991	16.649988	16.730005	16.829981	16.920008	16.959986	16.950006	16.909998	16.859980	16.820002	16.749994	16.659998	16.519983	16.109980	15.489985	14.739985	14.010004	13.519983	13.420008	13.600000	13.909998	14.239985	14.369989	14.399988	14.529993	14.899988	15.429987	15.939997	16.329981	16.589991	16.709986	16.769983	16.820002	16.829981	16.829981	16.820002	16.809992	16.769983	16.709986	16.629999	16.579981	16.609980	16.659998	16.549982	16.040003	15.260004	14.600000	14.269983	14.230005	14.209986	13.999994	13.619989	13.260004	13.029993	12.879999	12.739985	12.609980	12.519983	12.489985	12.499994	12.549982	12.609980	12.640009	12.629999	12.609980	12.640009	12.719995	12.869989	13.100000	13.359980	13.540003	13.579981	13.450006	13.189997	12.899988	12.629999	12.459986	12.379999	12.409998	12.629999	13.100000	13.820002	14.689997	15.510004	16.089991	16.339991	16.359980	16.260004	16.159998	16.019983	15.850000	15.670008	15.529993	15.409998	15.070002	14.549982	13.999994	13.540003	NaN	NaN	NaN	NaN	11.299982	11.140009	NaN	NaN	10.999994	11.029993	11.109980	11.230005	11.339991	11.439997	11.529993	11.629999	11.700006	11.629999	11.369989	11.079981	10.950006	NaN	11.469995	11.769983	11.950006	12.179987	12.579981	13.070002	13.480005	13.619989	13.459986	13.100000	12.659998	12.309992	12.079981	11.909998	11.760004	NaN	11.529993	11.469995	11.409998	11.339991	11.260004	NaN	11.179987	NaN	NaN	NaN	11.359980	NaN	NaN	NaN	NaN	NaN	11.459986	11.459986	11.450006	11.450006	11.439997	11.429987	11.429987	11.429987	11.439997	NaN	11.510004	11.579981	11.670008	NaN	11.909998	11.980005	NaN	NaN	11.890009	11.869989	11.869989	11.879999	11.899988	11.920008	11.929987	11.939997	11.950006	11.969995	11.989985	12.029993	12.079981	12.140009	12.200006	12.249994	12.299982	12.320002	12.320002	12.279993	12.209986	12.109980	11.999994	11.899988	11.809992	11.760004	11.749994	11.760004	11.790003	11.829981	11.859980	11.869989	11.879999	11.869989	11.850000	11.820002	11.779993	11.730005	11.670008	11.600000	11.540003	11.489985	11.469995
15.679987	15.670008	15.829981	15.950006	15.929987	15.829981	15.790003	15.929987	16.209986	16.439997	16.469995	16.379999	16.320002	16.309992	16.269983	16.189997	16.109980	16.089991	16.140009	16.219995	16.260004	16.290003	16.329981	16.369989	16.420008	16.469995	16.510004	16.559992	16.619989	16.709986	16.809992	16.899988	16.939997	16.929987	16.890009	16.839991	16.779993	16.700006	16.609980	16.390009	15.939997	15.309992	14.579981	13.899988	13.489985	13.429987	13.589991	13.879999	14.200006	14.399988	14.480005	14.659998	15.079981	15.619989	16.109980	16.459986	16.670008	16.739985	16.779993	16.809992	16.820002	16.829981	16.829981	16.820002	16.779993	16.719995	16.659998	16.629999	16.670008	16.719995	16.529993	15.939997	15.059992	14.269983	13.839991	13.739985	13.760004	13.640009	13.369989	13.119989	12.950006	12.839991	12.730005	12.619989	12.549982	12.499994	12.480005	12.510004	12.549982	12.570002	12.570002	12.549982	12.559992	12.619989	12.739985	12.909998	13.129999	13.309992	13.359980	13.260004	13.040003	12.769983	12.529993	12.359980	12.249994	12.209986	12.320002	12.700006	13.350000	14.189997	15.019983	15.670008	16.049982	16.200006	16.189997	16.129999	16.010004	15.829981	15.640009	15.510004	15.320002	14.909998	14.359980	13.779993	13.269983	NaN	NaN	NaN	NaN	11.329981	11.149988	11.040003	NaN	11.040003	11.100000	11.239985	11.409998	11.540003	11.649988	11.760004	11.879999	11.950006	11.829981	11.540003	11.260004	11.209986	NaN	NaN	NaN	NaN	NaN	12.519983	12.959986	13.299982	13.399988	13.269983	12.989985	12.619989	NaN	12.010004	11.809992	11.649988	11.540003	11.459986	11.409998	11.350000	11.279993	11.200006	11.149988	11.119989	NaN	NaN	NaN	11.359980	NaN	NaN	NaN	NaN	NaN	11.459986	11.450006	11.450006	11.450006	11.450006	11.439997	11.439997	11.439997	11.450006	NaN	11.499994	11.559992	11.640009	NaN	11.899988	11.950006	11.920008	11.879999	11.839991	11.829981	11.829981	11.839991	11.859980	11.879999	11.899988	11.909998	11.929987	11.950006	11.980005	12.019983	12.070002	12.129999	12.200006	12.260004	12.309992	12.350000	12.350000	12.309992	12.239985	12.140009	12.019983	11.909998	11.820002	11.769983	11.749994	11.769983	11.799982	11.829981	11.859980	11.869989	11.869989	11.859980	11.839991	11.820002	11.779993	11.730005	11.670008	11.600000	11.540003	11.489985	11.469995
15.739985	15.670008	15.749994	15.769983	15.640009	15.459986	15.409998	15.570002	15.879999	16.119989	16.159998	16.059992	16.010004	16.010004	15.999994	15.959986	15.950006	15.999994	16.109980	16.209986	16.249994	16.269983	16.299982	16.339991	16.390009	16.439997	16.489985	16.540003	16.600000	16.689997	16.790003	16.879999	16.909998	16.899988	16.859980	16.799982	16.739985	16.629999	16.450006	16.129999	15.670008	NaN	NaN	13.809992	13.480005	13.439997	13.579981	13.839991	14.149988	14.429987	14.629999	14.929987	15.379999	15.879999	16.309992	16.600000	16.739985	16.779993	16.790003	16.799982	16.809992	16.820002	16.820002	16.799982	16.769983	16.719995	16.670008	16.659998	16.709986	16.749994	16.510004	15.859980	14.939997	14.100000	13.659998	13.559992	13.549982	13.429987	13.209986	13.010004	12.890009	12.799982	12.700006	12.619989	12.559992	12.510004	12.480005	12.480005	12.499994	12.510004	12.510004	12.489985	12.499994	12.540003	12.640009	12.779993	12.959986	13.109980	13.159998	13.079981	12.899988	12.649988	12.439997	12.269983	12.159998	12.089991	12.119989	12.369989	12.909998	13.689997	14.510004	15.200006	15.649988	15.890009	16.010004	16.049982	15.959986	15.769983	15.600000	15.489985	15.230005	14.760004	14.159998	13.549982	13.029993	NaN	12.279993	11.920008	11.609980	11.350000	11.170008	NaN	NaN	11.109980	11.189997	11.359980	11.559992	11.719995	11.850000	11.969995	12.089991	12.159998	12.070002	11.809992	11.549982	11.540003	NaN	NaN	NaN	NaN	NaN	NaN	NaN	13.129999	13.200006	13.089991	NaN	NaN	NaN	NaN	11.769983	11.559992	11.459986	11.399988	NaN	11.299982	11.219995	11.159998	11.100000	11.070002	NaN	NaN	NaN	NaN	NaN	NaN	NaN	NaN	NaN	11.450006	NaN	11.450006	11.450006	NaN	11.450006	11.439997	11.439997	11.450006	NaN	11.499994	11.540003	NaN	NaN	NaN	NaN	11.859980	11.820002	11.790003	11.779993	11.790003	11.799982	11.820002	11.850000	11.859980	11.879999	11.899988	11.929987	11.959986	11.999994	12.059992	12.129999	12.200006	12.269983	12.329981	12.369989	12.379999	12.350000	12.279993	12.170008	12.040003	11.920008	11.829981	11.779993	11.760004	11.769983	11.799982	11.829981	11.859980	11.869989	11.869989	11.859980	11.839991	11.809992	11.779993	11.730005	11.670008	11.600000	11.540003	11.489985	11.459986
15.839991	15.700006	15.689997	15.600000	15.369989	15.129999	15.049982	15.219995	15.529993	15.779993	15.809992	15.700006	15.629999	15.619989	15.640009	15.679987	15.779993	15.939997	16.109980	16.219995	16.230005	16.230005	16.260004	16.299982	16.359980	16.409998	16.469995	16.519983	16.579981	16.670008	16.769983	16.859980	16.890009	16.869989	16.839991	16.779993	16.700006	16.540003	16.249994	15.839991	15.369989	NaN	NaN	13.769983	13.519983	13.510004	13.629999	13.869989	14.189997	14.499994	14.790003	15.189997	15.670008	16.170008	16.540003	16.749994	16.829981	16.829981	16.809992	16.799982	16.799982	16.809992	16.799982	16.790003	16.760004	16.719995	16.679987	16.659998	16.709986	16.700006	16.390009	15.739985	14.850000	14.010004	13.549982	13.429987	13.399988	13.309992	13.129999	12.959986	12.839991	12.749994	12.670008	12.609980	12.570002	12.519983	12.469995	12.450006	12.450006	12.459986	12.450006	12.429987	12.429987	12.469995	12.549982	12.670008	12.799982	12.920008	12.969995	12.909998	12.769983	12.559992	12.369989	12.219995	12.109980	12.010004	11.939997	12.049982	12.480005	13.159998	13.909998	14.549982	15.019983	15.369989	15.659998	15.850000	15.869989	15.700006	15.540003	15.450006	15.170008	14.670008	14.019983	13.350000	12.809992	12.420008	12.129999	11.869989	11.619989	11.390009	11.209986	NaN	NaN	11.170008	11.290003	11.480005	11.689997	11.859980	11.989985	12.100000	12.239985	12.350000	12.309992	12.100000	11.920008	11.980005	NaN	12.869989	12.869989	NaN	NaN	NaN	NaN	NaN	13.019983	12.920008	NaN	NaN	NaN	NaN	NaN	11.489985	11.409998	11.369989	NaN	11.269983	11.179987	11.109980	11.059992	11.019983	10.959986	NaN	NaN	NaN	NaN	NaN	NaN	NaN	NaN	11.450006	NaN	11.459986	11.459986	NaN	11.450006	11.450006	11.450006	11.450006	NaN	11.489985	11.529993	NaN	NaN	NaN	NaN	11.820002	NaN	11.739985	11.730005	11.739985	11.760004	11.790003	11.809992	11.829981	11.850000	11.869989	11.899988	11.939997	11.989985	12.049982	12.119989	12.200006	12.279993	12.350000	12.399988	12.420008	12.390009	12.309992	12.200006	12.070002	11.939997	11.850000	11.790003	11.769983	11.779993	11.809992	11.839991	11.859980	11.869989	11.869989	11.859980	11.839991	11.809992	11.779993	11.730005	11.670008	11.609980	11.540003	11.489985	11.459986
15.909998	15.709986	15.609980	15.429987	15.109980	14.809992	14.709986	14.869989	15.170008	15.390009	15.409998	15.309992	15.260004	15.290003	15.359980	15.480005	15.679987	15.929987	16.129999	16.230005	16.200006	16.179987	16.200006	16.249994	16.320002	16.379999	16.450006	16.510004	16.570002	16.649988	16.760004	16.839991	16.869989	16.850000	16.820002	16.769983	16.670008	16.429987	15.999994	15.510004	15.029993	14.559992	NaN	13.790003	13.629999	13.629999	13.730005	13.939997	14.249994	14.609980	14.980005	15.409998	15.859980	16.279993	16.600000	16.790003	16.859980	16.850000	16.820002	16.799982	16.790003	16.790003	16.790003	16.779993	16.749994	16.709986	16.659998	16.629999	16.640009	16.570002	16.230005	15.609980	14.779993	14.010004	13.579981	13.469995	13.439997	13.320002	13.129999	12.950006	12.820002	12.709986	12.640009	12.600000	12.579981	12.540003	12.489985	12.450006	12.439997	12.420008	12.399988	12.369989	12.359980	12.390009	12.469995	12.570002	12.689997	12.779993	12.809992	12.769983	12.649988	12.480005	12.309992	12.179987	12.079981	11.969995	11.890009	11.909998	12.189997	12.719995	13.350000	13.920008	14.369989	14.769983	15.159998	15.450006	15.570002	15.519983	15.409998	15.369989	15.119989	14.600000	13.879999	13.170008	12.619989	12.249994	12.019983	11.829981	NaN	NaN	NaN	11.149988	11.159998	11.239985	11.359980	11.540003	11.760004	11.959986	12.100000	12.219995	12.379999	12.519983	12.559992	12.450006	12.339991	12.439997	12.839991	13.179987	13.299982	13.320002	NaN	NaN	NaN	NaN	NaN	NaN	NaN	NaN	NaN	NaN	NaN	NaN	NaN	NaN	NaN	NaN	11.140009	11.070002	11.019983	10.989985	10.950006	10.929987	NaN	NaN	NaN	NaN	NaN	NaN	NaN	NaN	NaN	11.459986	NaN	11.459986	11.459986	11.459986	11.450006	11.450006	NaN	11.489985	11.529993	NaN	NaN	NaN	NaN	NaN	11.709986	11.689997	11.679987	11.700006	11.719995	11.749994	11.769983	11.799982	11.820002	11.839991	11.869989	11.909998	11.959986	12.029993	12.109980	12.200006	12.290003	12.359980	12.420008	12.450006	12.420008	12.350000	12.230005	12.089991	11.959986	11.859980	11.799982	11.779993	11.790003	11.820002	11.839991	11.869989	11.879999	11.869989	11.859980	11.839991	11.809992	11.779993	11.730005	11.670008	11.609980	11.549982	11.489985	11.450006
15.950006	15.689997	15.510004	15.279993	14.939997	14.659998	14.570002	14.700006	14.950006	15.119989	15.109980	15.010004	14.969995	15.019983	15.119989	15.329981	15.640009	15.959986	16.179987	16.230005	16.140009	16.070002	16.089991	16.170008	16.249994	16.339991	16.429987	16.499994	16.559992	16.640009	16.739985	16.820002	16.850000	16.839991	16.820002	16.769983	16.640009	16.309992	15.769983	15.200006	14.709986	14.320002	NaN	13.839991	13.779993	13.829981	13.959986	14.159998	14.420008	14.730005	15.100000	15.519983	15.939997	16.309992	16.609980	16.790003	16.850000	16.850000	16.829981	16.799982	16.799982	16.799982	16.799982	16.779993	16.749994	16.709986	16.640009	16.589991	16.519983	16.329981	15.939997	15.339991	14.629999	13.999994	13.640009	13.529993	13.480005	13.359980	13.159998	12.959986	12.820002	12.709986	12.640009	12.619989	12.600000	12.570002	12.519983	12.469995	12.429987	12.390009	12.350000	12.309992	12.299982	12.320002	12.390009	12.480005	12.570002	12.640009	12.670008	12.640009	12.540003	12.409998	12.279993	12.179987	12.089991	11.980005	11.869989	11.809992	11.929987	12.320002	12.839991	13.329981	13.760004	14.209986	14.670008	15.059992	15.269983	15.320002	15.269983	15.249994	15.109980	14.609980	13.850000	13.059992	12.459986	12.109980	11.929987	11.790003	11.649988	11.489985	11.329981	11.219995	11.209986	11.279993	11.399988	11.589991	11.809992	11.999994	12.149988	12.290003	12.459986	12.670008	12.799982	12.799982	12.769983	12.909998	13.249994	13.540003	13.619989	13.540003	13.279993	13.010004	12.859980	NaN	NaN	NaN	NaN	NaN	NaN	NaN	NaN	NaN	NaN	NaN	NaN	NaN	NaN	11.040003	10.989985	10.950006	10.929987	10.920008	NaN	NaN	NaN	NaN	NaN	NaN	NaN	NaN	NaN	11.459986	NaN	11.469995	11.459986	11.459986	11.450006	11.450006	NaN	NaN	NaN	NaN	NaN	NaN	NaN	NaN	11.659998	11.640009	11.640009	11.659998	11.679987	11.709986	11.739985	11.760004	11.790003	11.809992	11.839991	11.890009	11.939997	12.010004	12.100000	12.189997	12.279993	12.369989	12.439997	12.469995	12.459986	12.379999	12.260004	12.119989	11.980005	11.879999	11.809992	11.790003	11.799982	11.829981	11.850000	11.869989	11.879999	11.869989	11.859980	11.839991	11.809992	11.779993	11.730005	11.670008	11.609980	11.549982	11.489985	11.450006
15.799982	15.510004	15.309992	15.100000	14.799982	14.559992	14.480005	14.589991	14.769983	14.909998	14.920008	14.859980	14.869989	14.950006	15.100000	15.339991	15.659998	15.980005	16.179987	16.170008	16.040003	15.939997	15.980005	16.070002	16.179987	16.299982	16.399988	16.480005	16.559992	16.640009	16.730005	16.809992	16.839991	16.829981	16.809992	16.779993	16.609980	16.179987	15.559992	14.939997	14.450006	14.140009	NaN	13.969995	14.019983	14.119989	14.239985	14.390009	14.579981	14.839991	15.179987	15.540003	15.859980	16.140009	16.399988	16.629999	16.779993	16.829981	16.829981	16.820002	16.809992	16.820002	16.820002	16.809992	16.769983	16.709986	16.629999	16.510004	16.309992	16.019983	15.589991	15.049982	14.469995	13.989985	13.719995	13.619989	13.559992	13.429987	13.219995	13.010004	12.839991	12.719995	12.659998	12.640009	12.629999	12.600000	12.549982	12.499994	12.450006	12.399988	12.339991	12.279993	12.249994	12.260004	12.309992	12.390009	12.459986	12.510004	12.529993	12.519983	12.450006	12.359980	12.260004	12.189997	12.109980	12.019983	11.899988	11.820002	11.879999	12.119989	12.499994	12.879999	13.260004	13.700006	14.209986	14.670008	14.939997	15.049982	15.100000	15.159998	15.089991	14.629999	13.829981	12.969995	12.339991	12.010004	11.890009	11.809992	11.719995	11.579981	11.420008	11.299982	11.269983	11.309992	11.399988	11.570002	11.790003	12.010004	12.189997	12.350000	12.549982	12.799982	13.029993	13.129999	13.159998	13.320002	13.619989	13.869989	13.929987	13.779993	13.390009	13.059992	12.920008	12.869989	12.779993	NaN	NaN	12.049982	11.899988	11.779993	NaN	NaN	NaN	NaN	NaN	NaN	NaN	NaN	10.950006	10.929987	10.909998	10.899988	10.899988	NaN	NaN	NaN	NaN	NaN	NaN	NaN	NaN	11.459986	NaN	11.469995	11.459986	NaN	NaN	NaN	NaN	NaN	NaN	NaN	NaN	NaN	NaN	NaN	NaN	11.600000	11.600000	11.619989	NaN	11.679987	11.709986	11.730005	11.760004	11.779993	11.809992	11.859980	11.909998	11.989985	12.070002	12.170008	12.269983	12.369989	12.439997	12.480005	12.469995	12.399988	12.279993	12.140009	11.999994	11.890009	11.829981	11.809992	11.809992	11.839991	11.859980	11.879999	11.879999	11.879999	11.859980	11.839991	11.809992	11.779993	11.730005	11.670008	11.609980	11.549982	11.489985	11.439997
15.600000	15.290003	15.089991	14.909998	14.709986	14.549982	14.510004	14.609980	14.760004	14.839991	14.820002	14.779993	14.779993	14.879999	15.059992	15.329981	15.659998	15.989985	16.140009	16.059992	15.850000	15.739985	15.809992	15.929987	16.070002	16.219995	16.359980	16.469995	16.549982	16.629999	16.730005	16.799982	16.829981	16.820002	16.820002	16.790003	16.609980	16.170008	15.499994	14.850000	14.339991	14.049982	NaN	NaN	14.279993	14.439997	14.570002	14.659998	14.730005	14.859980	15.109980	15.409998	15.659998	15.899988	16.170008	16.469995	16.689997	16.809992	16.839991	16.850000	16.850000	16.859980	16.869989	16.850000	16.809992	16.739985	16.609980	16.409998	16.070002	15.649988	15.189997	14.700006	14.239985	13.899988	13.739985	13.670008	13.619989	13.489985	13.279993	13.059992	12.879999	12.760004	12.700006	12.679987	12.670008	12.640009	12.600000	12.540003	12.480005	12.409998	12.329981	12.260004	12.209986	12.209986	12.249994	12.309992	12.350000	12.390009	12.409998	12.399988	12.369989	12.320002	12.269983	12.219995	12.170008	12.079981	11.959986	11.859980	11.850000	11.959986	12.230005	12.579981	12.980005	13.469995	14.010004	14.439997	14.700006	14.829981	14.939997	15.079981	15.100000	14.670008	13.890009	13.010004	12.339991	11.999994	11.899988	11.850000	11.790003	11.700006	11.549982	11.420008	11.350000	11.329981	11.390009	11.540003	11.760004	11.999994	12.209986	12.399988	12.640009	12.950006	13.239985	13.429987	13.540003	13.700006	13.950006	14.149988	14.189997	14.010004	13.439997	13.070002	12.980005	12.909998	12.790003	NaN	12.279993	12.059992	11.909998	11.779993	NaN	NaN	NaN	NaN	NaN	NaN	NaN	NaN	10.920008	10.909998	10.899988	10.899988	10.890009	10.890009	NaN	NaN	NaN	NaN	NaN	NaN	NaN	NaN	NaN	NaN	NaN	NaN	NaN	NaN	NaN	NaN	NaN	NaN	NaN	NaN	NaN	NaN	NaN	11.549982	11.559992	11.589991	NaN	11.659998	11.679987	11.700006	11.719995	11.749994	11.779993	11.829981	11.879999	11.959986	12.049982	12.149988	12.249994	12.350000	12.439997	12.480005	12.480005	12.420008	12.290003	12.149988	12.010004	11.909998	11.839991	11.820002	11.829981	11.850000	11.869989	11.879999	11.890009	11.879999	11.859980	11.839991	11.820002	11.779993	11.730005	11.679987	11.619989	11.549982	11.489985	11.439997
15.279993	14.969995	14.799982	14.730005	14.629999	14.540003	14.529993	14.609980	14.709986	14.760004	14.739985	14.709986	14.709986	14.799982	14.959986	15.189997	15.459986	15.689997	15.799982	15.730005	15.570002	15.510004	15.629999	15.779993	15.950006	16.140009	16.320002	16.450006	16.549982	16.640009	16.730005	16.809992	16.829981	16.829981	16.829981	16.820002	16.649988	16.200006	15.510004	14.829981	14.339991	14.089991	NaN	NaN	14.540003	14.730005	14.839991	14.859980	14.829981	14.859980	15.019983	15.230005	15.399988	15.600000	15.909998	16.279993	16.600000	16.790003	16.859980	16.879999	16.890009	16.909998	16.920008	16.899988	16.859980	16.769983	16.609980	16.269983	15.809992	15.309992	14.820002	14.379999	14.029993	13.829981	13.749994	13.709986	13.649988	13.529993	13.329981	13.119989	12.939997	12.820002	12.760004	12.739985	12.719995	12.689997	12.649988	12.600000	12.549982	12.480005	12.379999	12.290003	12.219995	12.189997	12.200006	12.230005	12.249994	12.269983	12.299982	12.320002	12.320002	12.309992	12.299982	12.279993	12.239985	12.149988	12.019983	11.909998	11.890009	11.989985	12.200006	12.480005	12.859980	13.339991	13.859980	14.269983	14.519983	14.659998	14.820002	14.999994	15.059992	14.709986	13.969995	13.079981	12.379999	12.049982	11.989985	11.980005	11.929987	11.829981	11.679987	11.529993	11.420008	11.350000	11.359980	11.499994	11.719995	11.980005	12.239985	12.480005	12.760004	13.100000	13.450006	13.689997	13.820002	13.969995	14.189997	14.379999	14.420008	14.249994	NaN	NaN	NaN	13.029993	12.839991	12.570002	12.299982	12.089991	NaN	11.769983	11.649988	11.559992	NaN	NaN	NaN	NaN	NaN	NaN	10.890009	10.890009	10.890009	10.890009	10.890009	10.890009	NaN	NaN	NaN	NaN	NaN	NaN	NaN	NaN	NaN	NaN	NaN	NaN	NaN	NaN	NaN	NaN	NaN	NaN	NaN	NaN	NaN	NaN	NaN	11.519983	11.540003	11.559992	NaN	11.629999	11.659998	11.679987	11.700006	11.719995	11.749994	11.790003	11.850000	11.920008	12.010004	12.109980	12.219995	12.329981	12.420008	12.469995	12.469995	12.409998	12.290003	12.149988	12.019983	11.920008	11.859980	11.829981	11.839991	11.859980	11.879999	11.890009	11.890009	11.879999	11.869989	11.839991	11.820002	11.779993	11.730005	11.679987	11.619989	11.559992	11.499994	11.439997
15.019983	14.700006	14.559992	14.570002	14.570002	14.540003	14.540003	14.570002	14.589991	14.559992	14.489985	14.450006	14.439997	14.529993	14.700006	14.909998	15.140009	15.329981	15.399988	15.329981	15.230005	15.269983	15.450006	15.640009	15.839991	16.070002	16.290003	16.459986	16.570002	16.659998	16.749994	16.820002	16.839991	16.839991	16.859980	16.859980	16.749994	16.359980	15.769983	15.179987	14.879999	15.059992	NaN	NaN	14.829981	14.980005	15.079981	15.010004	14.879999	14.829981	14.909998	15.079981	15.219995	15.390009	15.719995	16.149988	16.549982	16.790003	16.890009	16.920008	16.939997	16.959986	16.969995	16.950006	16.890009	16.790003	16.570002	16.119989	15.549982	14.969995	14.459986	14.079981	13.839991	13.739985	13.700006	13.670008	13.619989	13.519983	13.359980	13.170008	12.999994	12.879999	12.829981	12.809992	12.779993	12.760004	12.730005	12.700006	12.649988	12.559992	12.450006	12.339991	12.260004	12.200006	12.179987	12.179987	12.179987	12.189997	12.219995	12.260004	12.290003	12.309992	12.339991	12.359980	12.329981	12.239985	12.100000	11.969995	11.939997	12.029993	12.189997	12.469995	12.879999	13.399988	13.920008	14.260004	14.439997	14.540003	14.689997	14.899988	15.019983	14.749994	14.089991	13.269983	12.619989	12.269983	12.170008	12.140009	12.079981	11.969995	11.809992	11.640009	11.489985	11.379999	11.359980	11.469995	11.700006	11.980005	12.290003	12.589991	12.920008	13.309992	13.679987	13.939997	14.089991	14.219995	14.390009	14.540003	14.589991	NaN	NaN	NaN	NaN	13.149988	12.909998	12.609980	12.339991	NaN	NaN	11.760004	11.629999	11.559992	NaN	NaN	NaN	NaN	NaN	NaN	10.869989	10.869989	10.879999	NaN	10.890009	10.899988	NaN	NaN	NaN	NaN	NaN	NaN	NaN	NaN	NaN	NaN	NaN	NaN	NaN	NaN	NaN	NaN	NaN	NaN	NaN	NaN	NaN	NaN	NaN	11.499994	11.510004	11.540003	NaN	11.629999	11.659998	11.659998	11.670008	11.689997	11.730005	11.769983	11.820002	11.890009	11.969995	12.070002	12.179987	12.290003	12.379999	12.439997	12.450006	12.390009	12.279993	12.140009	12.019983	11.920008	11.869989	11.850000	11.850000	11.869989	11.890009	11.899988	11.899988	11.879999	11.869989	11.839991	11.820002	11.779993	11.730005	11.679987	11.619989	11.559992	11.499994	11.439997
14.820002	14.529993	14.450006	14.489985	14.540003	14.540003	14.519983	14.480005	14.399988	14.290003	14.189997	14.129999	14.129999	14.189997	14.320002	14.489985	14.649988	14.799982	14.890009	14.929987	14.959986	15.100000	15.329981	15.549982	15.760004	16.029993	16.279993	16.469995	16.589991	16.689997	16.779993	16.859980	16.879999	16.879999	16.890009	16.899988	16.829981	16.549982	16.070002	15.589991	NaN	NaN	NaN	NaN	NaN	15.100000	15.149988	15.070002	14.909998	14.820002	14.850000	14.969995	15.079981	15.219995	15.600000	16.100000	16.540003	16.799982	16.920008	16.950006	16.969995	16.989985	16.999994	16.969995	16.899988	16.790003	16.480005	15.959986	15.339991	14.739985	14.249994	13.909998	13.730005	13.670008	13.649988	13.629999	13.579981	13.499994	13.359980	13.200006	13.049982	12.959986	12.909998	12.890009	12.869989	12.850000	12.829981	12.820002	12.769983	12.679987	12.570002	12.450006	12.339991	12.249994	12.189997	12.159998	12.129999	12.129999	12.170008	12.219995	12.290003	12.359980	12.429987	12.459986	12.429987	12.329981	12.179987	12.040003	11.999994	12.089991	12.269983	12.549982	12.959986	13.480005	13.969995	14.260004	14.399988	14.450006	14.529993	14.719995	14.879999	14.730005	14.200006	13.489985	12.890009	12.540003	12.420008	12.350000	12.230005	12.070002	11.890009	11.709986	11.540003	11.399988	11.359980	11.480005	11.719995	12.040003	12.390009	12.739985	13.119989	13.540003	13.920008	14.170008	14.299982	14.399988	14.540003	14.679987	14.739985	NaN	NaN	NaN	NaN	13.329981	13.010004	12.670008	12.390009	12.219995	NaN	NaN	NaN	11.549982	11.529993	NaN	NaN	NaN	NaN	NaN	10.859980	10.859980	NaN	NaN	NaN	10.899988	10.909998	10.920008	NaN	NaN	NaN	NaN	NaN	NaN	NaN	NaN	NaN	NaN	NaN	NaN	NaN	NaN	NaN	NaN	NaN	NaN	NaN	NaN	NaN	11.480005	11.499994	NaN	NaN	NaN	NaN	NaN	11.649988	11.670008	11.700006	11.739985	11.790003	11.850000	11.929987	12.019983	12.119989	12.230005	12.329981	12.390009	12.399988	12.350000	12.249994	12.129999	12.010004	11.920008	11.869989	11.859980	11.869989	11.890009	11.899988	11.909998	11.899988	11.890009	11.869989	11.839991	11.820002	11.779993	11.730005	11.670008	11.619989	11.559992	11.499994	11.439997
14.799982	14.499994	14.420008	14.469995	14.549982	14.559992	14.489985	14.359980	14.140009	13.920008	13.779993	13.719995	13.749994	13.850000	13.950006	14.070002	14.179987	14.320002	14.450006	14.579981	14.739985	14.969995	15.249994	15.499994	15.730005	16.029993	16.320002	16.529993	16.659998	16.749994	16.839991	16.909998	16.929987	16.909998	16.920008	16.929987	16.899988	16.749994	16.450006	16.119989	NaN	NaN	NaN	NaN	NaN	15.209986	15.200006	15.109980	14.929987	14.829981	14.869989	14.999994	15.140009	15.299982	15.629999	16.109980	16.540003	16.809992	16.929987	16.969995	16.999994	17.010004	16.999994	16.950006	16.850000	16.670008	16.329981	15.779993	15.149988	14.559992	14.089991	13.779993	13.649988	13.619989	13.600000	13.570002	13.519983	NaN	13.329981	13.219995	13.109980	13.040003	12.999994	12.989985	12.980005	12.989985	13.010004	13.010004	12.959986	12.850000	12.709986	12.570002	12.439997	12.320002	12.249994	12.189997	12.149988	12.140009	12.170008	12.230005	12.309992	12.420008	12.519983	12.579981	12.549982	12.429987	12.260004	12.119989	12.079981	12.170008	12.339991	12.619989	13.059992	13.570002	14.019983	14.239985	14.320002	14.269983	14.299982	14.510004	14.719995	14.700006	14.320002	13.760004	13.260004	12.929987	12.730005	12.559992	12.379999	12.159998	11.950006	11.760004	11.589991	11.450006	11.420008	11.540003	11.779993	12.119989	12.510004	12.929987	13.359980	13.799982	14.179987	14.420008	14.519983	14.589991	14.689997	14.809992	NaN	NaN	NaN	NaN	NaN	13.489985	13.109980	12.730005	12.439997	12.279993	NaN	NaN	NaN	11.549982	11.529993	NaN	NaN	NaN	NaN	NaN	10.850000	10.850000	NaN	NaN	NaN	10.899988	10.909998	10.920008	NaN	NaN	NaN	NaN	NaN	NaN	NaN	NaN	NaN	NaN	NaN	NaN	NaN	NaN	NaN	NaN	NaN	NaN	NaN	NaN	NaN	11.469995	11.480005	NaN	NaN	NaN	NaN	NaN	11.629999	11.649988	11.689997	11.719995	11.769983	11.820002	11.879999	11.959986	12.059992	12.159998	12.260004	12.320002	12.339991	12.299982	12.209986	12.100000	11.989985	11.920008	11.879999	11.869989	11.879999	11.899988	11.909998	11.920008	11.909998	11.890009	11.869989	11.839991	11.809992	11.769983	11.730005	11.670008	11.609980	11.549982	11.499994	11.439997
14.850000	14.549982	14.480005	14.529993	14.619989	14.629999	14.499994	14.269983	13.929987	13.659998	13.510004	13.469995	13.510004	13.600000	13.640009	13.670008	13.730005	13.879999	14.100000	14.359980	14.649988	14.950006	15.249994	15.489985	15.730005	16.059992	16.379999	16.600000	16.719995	16.809992	16.899988	16.969995	16.980005	16.950006	16.920008	16.920008	16.899988	16.820002	16.679987	16.529993	NaN	16.549982	NaN	NaN	NaN	NaN	NaN	15.100000	14.959986	14.899988	14.959986	15.100000	15.239985	15.399988	15.689997	16.149988	16.540003	16.790003	16.890009	16.929987	16.959986	16.969995	16.939997	16.850000	16.719995	16.510004	16.140009	15.609980	15.010004	14.480005	14.059992	13.799982	13.670008	13.619989	NaN	13.540003	13.469995	NaN	13.299982	13.219995	13.159998	13.129999	13.140009	13.140009	13.149988	13.179987	13.219995	13.230005	13.159998	13.029993	12.879999	12.739985	12.589991	12.450006	12.339991	12.260004	12.200006	12.170008	12.189997	12.260004	12.359980	12.489985	12.629999	12.709986	12.689997	12.549982	12.359980	12.209986	12.170008	12.239985	12.409998	12.640009	13.040003	13.540003	13.969995	14.170008	14.200006	14.059992	14.040003	14.209986	14.439997	14.519983	14.339991	13.980005	13.600000	13.299982	13.049982	12.779993	12.489985	12.200006	11.959986	11.779993	11.629999	11.519983	11.489985	11.629999	11.890009	NaN	NaN	13.109980	13.589991	14.059992	14.439997	14.659998	14.749994	14.790003	14.869989	14.959986	14.999994	NaN	14.829981	14.559992	14.089991	13.640009	13.179987	12.769983	NaN	NaN	NaN	NaN	NaN	11.559992	11.540003	11.529993	NaN	NaN	NaN	NaN	NaN	10.850000	NaN	NaN	NaN	10.899988	NaN	10.920008	10.929987	NaN	NaN	NaN	NaN	NaN	NaN	NaN	NaN	NaN	NaN	NaN	NaN	NaN	NaN	NaN	NaN	NaN	NaN	NaN	NaN	NaN	NaN	NaN	NaN	NaN	NaN	NaN	11.619989	11.640009	NaN	11.709986	11.749994	11.790003	11.839991	11.899988	11.989985	12.089991	12.179987	12.239985	12.260004	12.230005	12.159998	12.059992	11.980005	11.909998	11.879999	11.879999	11.890009	11.909998	11.929987	11.929987	11.920008	11.899988	11.869989	11.839991	11.809992	11.769983	11.719995	11.659998	11.609980	11.549982	11.489985	11.429987
14.980005	14.679987	14.600000	14.649988	14.739985	14.739985	14.540003	14.189997	13.749994	13.429987	13.329981	13.379999	13.480005	13.609980	13.689997	13.659998	13.629999	13.709986	13.929987	14.239985	14.589991	14.939997	15.239985	15.480005	15.739985	16.100000	16.450006	16.679987	16.790003	16.869989	16.950006	17.019983	17.029993	16.969995	16.909998	16.890009	16.869989	16.839991	16.829981	16.809992	16.790003	16.760004	16.609980	NaN	NaN	NaN	NaN	15.089991	14.980005	14.980005	15.089991	15.249994	15.399988	15.549982	15.790003	16.129999	16.450006	16.670008	16.779993	16.850000	16.890009	16.899988	16.839991	16.679987	16.459986	16.200006	15.859980	15.409998	14.899988	14.450006	14.100000	13.859980	13.719995	13.629999	NaN	NaN	NaN	NaN	NaN	13.249994	13.239985	13.260004	13.290003	13.309992	13.350000	13.439997	13.519983	13.529993	13.429987	13.239985	13.040003	12.879999	12.719995	12.570002	12.450006	12.359980	12.299982	12.269983	12.279993	12.329981	12.420008	12.559992	12.730005	12.850000	12.839991	12.689997	12.480005	12.320002	12.260004	12.329981	12.469995	12.659998	12.999994	13.459986	13.839991	14.010004	13.980005	13.809992	13.739985	13.879999	14.129999	14.339991	14.359980	14.179987	13.899988	13.600000	13.279993	12.920008	12.559992	12.219995	11.969995	11.799982	11.679987	11.619989	11.649988	11.799982	NaN	NaN	12.799982	13.299982	13.799982	14.290003	14.670008	14.890009	14.969995	15.010004	15.059992	15.109980	15.129999	15.079981	14.929987	14.659998	14.239985	13.749994	13.239985	12.799982	12.480005	12.309992	12.209986	NaN	NaN	NaN	11.549982	11.529993	11.529993	NaN	NaN	NaN	NaN	NaN	NaN	NaN	NaN	10.899988	NaN	10.920008	10.929987	NaN	NaN	NaN	NaN	NaN	NaN	NaN	NaN	NaN	NaN	NaN	NaN	NaN	NaN	NaN	NaN	NaN	NaN	NaN	NaN	NaN	NaN	NaN	NaN	NaN	NaN	NaN	11.609980	11.629999	NaN	NaN	11.749994	11.769983	11.790003	11.829981	11.909998	11.999994	12.089991	12.159998	12.179987	12.159998	12.100000	12.019983	11.950006	11.899988	11.879999	11.890009	11.899988	11.929987	11.939997	11.939997	11.929987	11.899988	11.879999	11.839991	11.809992	11.760004	11.709986	11.659998	11.600000	11.540003	11.480005	11.429987
15.100000	14.809992	14.730005	14.799982	14.890009	14.879999	14.629999	14.209986	13.719995	13.429987	13.339991	13.399988	13.529993	13.689997	13.790003	13.719995	13.609980	13.619989	13.829981	14.189997	14.570002	14.909998	15.170008	15.379999	15.640009	16.049982	16.459986	16.719995	16.829981	16.909998	16.989985	17.059992	17.059992	16.989985	16.890009	16.820002	16.790003	16.779993	16.829981	16.890009	16.920008	16.890009	16.749994	16.549982	NaN	NaN	NaN	NaN	NaN	NaN	15.200006	15.359980	15.499994	15.629999	15.820002	16.070002	16.329981	16.499994	16.609980	16.700006	16.760004	16.730005	16.589991	16.359980	16.100000	15.839991	15.559992	15.200006	14.820002	14.469995	14.200006	13.989985	NaN	13.719995	NaN	NaN	NaN	NaN	NaN	13.290003	13.339991	13.429987	13.499994	13.559992	13.629999	13.719995	13.820002	13.820002	13.679987	13.429987	13.189997	12.999994	12.820002	12.670008	12.549982	12.469995	12.420008	12.379999	12.379999	12.399988	12.480005	12.609980	12.799982	12.959986	12.980005	12.839991	12.619989	12.439997	12.369989	12.409998	12.519983	12.649988	12.869989	13.239985	13.600000	13.790003	13.730005	13.549982	13.439997	13.510004	13.760004	14.040003	14.209986	14.200006	14.059992	13.820002	13.469995	13.029993	12.589991	12.230005	11.969995	11.839991	11.779993	11.779993	11.859980	11.999994	NaN	12.439997	12.890009	13.409998	NaN	14.469995	14.869989	15.100000	15.189997	15.230005	15.269983	15.290003	15.269983	15.189997	15.029993	14.769983	14.350000	13.809992	13.260004	12.799982	12.469995	12.290003	NaN	NaN	NaN	NaN	NaN	11.549982	11.529993	NaN	NaN	NaN	NaN	NaN	NaN	NaN	NaN	NaN	NaN	NaN	NaN	NaN	NaN	NaN	NaN	NaN	NaN	NaN	NaN	NaN	NaN	NaN	NaN	NaN	NaN	NaN	NaN	NaN	NaN	NaN	NaN	NaN	NaN	NaN	NaN	NaN	NaN	NaN	NaN	NaN	NaN	NaN	NaN	NaN	11.749994	11.760004	11.820002	11.909998	11.999994	12.070002	12.100000	12.089991	12.040003	11.980005	11.929987	11.890009	11.879999	11.899988	11.920008	11.950006	11.959986	11.959986	11.939997	11.909998	11.879999	11.839991	11.799982	11.760004	11.700006	11.640009	11.579981	11.519983	11.469995	11.420008
15.159998	14.920008	14.879999	14.980005	15.100000	15.089991	14.809992	14.320002	13.760004	13.450006	13.390009	13.459986	13.619989	13.829981	13.950006	13.890009	13.749994	13.730005	13.890009	14.200006	14.540003	14.839991	15.059992	15.239985	15.519983	15.980005	16.450006	16.730005	16.850000	16.920008	16.999994	17.059992	17.070002	16.989985	16.869989	16.769983	16.719995	16.730005	16.799982	16.890009	16.950006	16.929987	16.820002	16.640009	NaN	NaN	NaN	NaN	NaN	NaN	15.279993	15.450006	15.570002	15.649988	15.760004	15.899988	16.079981	16.230005	16.359980	16.489985	16.579981	16.529993	16.309992	15.980005	15.670008	15.420008	15.209986	14.980005	14.749994	14.529993	14.339991	14.170008	NaN	13.809992	NaN	NaN	NaN	NaN	NaN	13.399988	13.499994	13.629999	13.739985	13.820002	13.899988	14.019983	14.109980	14.079981	13.879999	13.559992	13.249994	13.019983	12.859980	12.739985	12.649988	12.589991	12.549982	12.510004	12.489985	12.480005	12.510004	12.629999	12.839991	13.049982	13.109980	12.999994	12.779993	12.589991	12.499994	12.519983	12.589991	12.659998	12.760004	13.010004	13.320002	13.510004	13.469995	13.290003	13.149988	13.179987	13.409998	13.739985	14.040003	14.189997	14.119989	13.879999	13.489985	13.029993	12.589991	12.230005	11.989985	11.899988	11.909998	12.010004	12.149988	NaN	NaN	12.609980	12.980005	NaN	NaN	14.619989	15.019983	15.239985	15.369989	15.439997	15.480005	15.480005	15.420008	15.299982	15.119989	14.829981	14.409998	13.859980	13.269983	12.790003	12.459986	12.260004	NaN	NaN	NaN	NaN	NaN	11.559992	11.540003	NaN	NaN	NaN	NaN	NaN	NaN	NaN	NaN	NaN	NaN	NaN	NaN	NaN	NaN	NaN	NaN	NaN	NaN	NaN	NaN	NaN	NaN	NaN	NaN	NaN	NaN	NaN	NaN	NaN	NaN	NaN	NaN	NaN	NaN	NaN	NaN	NaN	NaN	NaN	NaN	NaN	NaN	NaN	NaN	NaN	NaN	11.689997	11.730005	11.820002	11.909998	11.969995	12.010004	12.010004	11.980005	11.939997	11.899988	11.879999	11.890009	11.909998	11.939997	11.969995	11.980005	11.980005	11.959986	11.920008	11.879999	11.839991	11.799982	11.749994	11.689997	11.629999	11.570002	11.510004	11.450006	11.399988
15.219995	15.019983	15.029993	15.159998	15.309992	15.320002	15.049982	14.519983	13.899988	13.529993	13.469995	13.540003	13.709986	13.939997	14.089991	14.049982	13.890009	13.829981	13.959986	14.209986	14.510004	14.739985	14.890009	15.040003	15.309992	15.790003	16.329981	16.679987	16.829981	16.909998	16.989985	17.059992	17.070002	16.980005	16.850000	16.719995	16.659998	16.679987	16.769983	16.879999	16.959986	16.959986	16.869989	16.709986	NaN	NaN	NaN	NaN	NaN	NaN	15.299982	15.429987	15.519983	15.570002	15.619989	15.700006	15.820002	15.939997	16.089991	16.260004	16.369989	16.290003	15.989985	15.589991	15.239985	15.010004	14.879999	14.779993	14.700006	14.609980	14.510004	14.390009	NaN	NaN	NaN	NaN	NaN	NaN	NaN	13.510004	13.679987	13.859980	13.999994	14.089991	14.149988	14.249994	14.339991	14.290003	14.049982	13.670008	13.290003	12.999994	12.839991	12.739985	12.679987	12.659998	12.649988	12.629999	12.589991	12.540003	12.529993	12.619989	12.839991	13.089991	13.200006	13.140009	12.950006	12.760004	12.649988	12.629999	12.659998	12.679987	12.689997	12.790003	13.040003	13.219995	13.209986	13.049982	12.879999	12.850000	13.059992	13.399988	13.749994	13.969995	13.999994	13.829981	13.469995	13.010004	12.570002	12.239985	12.049982	12.029993	12.119989	12.290003	12.459986	12.559992	12.549982	NaN	NaN	NaN	NaN	NaN	NaN	15.359980	15.529993	15.649988	15.689997	15.659998	15.559992	15.409998	15.200006	14.899988	14.459986	13.879999	13.279993	12.769983	12.439997	12.230005	12.109980	12.019983	11.899988	11.760004	11.619989	NaN	NaN	NaN	NaN	NaN	NaN	NaN	NaN	NaN	NaN	NaN	NaN	NaN	NaN	NaN	NaN	NaN	NaN	NaN	NaN	NaN	NaN	NaN	NaN	NaN	NaN	NaN	NaN	NaN	NaN	NaN	NaN	NaN	NaN	NaN	NaN	NaN	NaN	NaN	NaN	NaN	NaN	NaN	NaN	NaN	NaN	NaN	NaN	11.600000	11.640009	11.730005	11.809992	11.879999	11.920008	11.929987	11.920008	11.899988	11.879999	11.869989	11.890009	11.920008	11.959986	11.989985	12.010004	11.999994	11.980005	11.939997	11.890009	11.839991	11.790003	11.739985	11.679987	11.609980	11.549982	11.489985	11.429987	11.379999
15.260004	15.100000	15.149988	15.339991	15.529993	15.559992	15.260004	14.719995	14.049982	13.600000	13.529993	13.600000	13.769983	14.029993	14.219995	14.200006	14.029993	13.939997	14.019983	14.230005	14.469995	14.659998	14.749994	14.859980	15.119989	15.619989	16.219995	16.629999	16.799982	16.879999	16.959986	17.029993	17.049982	16.980005	16.850000	16.719995	16.649988	16.659998	16.760004	16.879999	16.969995	16.980005	16.909998	16.760004	NaN	NaN	NaN	NaN	NaN	NaN	NaN	15.399988	15.439997	15.439997	15.439997	15.469995	15.540003	15.659998	15.829981	16.040003	16.170008	16.059992	15.689997	15.209986	14.820002	14.619989	14.570002	14.609980	14.679987	14.709986	14.709986	14.640009	14.540003	NaN	NaN	NaN	NaN	NaN	NaN	13.629999	13.859980	14.079981	14.239985	14.320002	14.369989	14.459986	14.540003	14.469995	14.200006	13.779993	13.359980	13.019983	12.799982	12.700006	12.679987	12.719995	12.749994	12.739985	12.670008	12.570002	12.510004	12.559992	12.779993	13.089991	13.279993	13.269983	13.129999	12.950006	12.820002	12.769983	12.749994	12.730005	12.679987	12.649988	12.779993	12.929987	12.959986	12.839991	12.700006	12.659998	12.809992	13.119989	13.480005	13.749994	13.839991	13.700006	13.369989	12.950006	12.579981	12.299982	12.149988	12.189997	12.350000	12.589991	12.760004	12.859980	12.850000	NaN	NaN	NaN	NaN	NaN	NaN	15.439997	15.609980	15.769983	15.829981	15.799982	15.689997	15.510004	15.269983	14.959986	14.549982	13.929987	13.249994	12.749994	12.409998	12.200006	12.079981	12.010004	11.909998	11.749994	11.629999	NaN	NaN	NaN	NaN	NaN	NaN	NaN	NaN	NaN	NaN	NaN	NaN	NaN	NaN	NaN	NaN	NaN	NaN	NaN	NaN	NaN	NaN	NaN	NaN	NaN	NaN	NaN	NaN	NaN	NaN	NaN	NaN	NaN	NaN	NaN	NaN	NaN	NaN	NaN	NaN	NaN	NaN	NaN	NaN	NaN	NaN	NaN	NaN	11.510004	11.559992	11.640009	11.719995	11.790003	11.839991	11.859980	11.859980	11.859980	11.859980	11.869989	11.899988	11.939997	11.989985	12.019983	12.040003	12.029993	11.999994	11.950006	11.899988	11.839991	11.790003	11.730005	11.659998	11.589991	11.519983	11.459986	11.409998	11.359980
15.429987	15.219995	15.269983	15.489985	15.719995	15.760004	15.450006	14.920008	14.209986	13.659998	13.570002	13.600000	13.749994	13.989985	14.189997	14.219995	14.100000	14.010004	14.070002	14.239985	14.439997	14.570002	14.619989	14.700006	14.959986	15.480005	16.100000	16.570002	16.760004	16.850000	16.929987	16.999994	17.029993	16.969995	16.859980	16.739985	16.659998	16.670008	16.760004	16.869989	16.959986	16.980005	16.920008	16.779993	NaN	NaN	NaN	NaN	NaN	NaN	NaN	15.339991	15.329981	15.290003	15.279993	15.290003	15.339991	15.439997	15.609980	15.829981	15.969995	15.850000	15.429987	14.909998	14.529993	14.379999	14.399988	14.519983	14.679987	14.809992	14.899988	14.909998	14.869989	NaN	NaN	NaN	NaN	NaN	NaN	NaN	14.029993	14.299982	14.469995	14.529993	14.540003	14.589991	14.659998	14.629999	14.379999	13.969995	13.499994	13.079981	12.760004	12.619989	12.629999	12.730005	12.820002	12.839991	12.749994	12.609980	12.489985	12.499994	12.689997	13.059992	13.320002	13.369989	13.269983	13.119989	12.989985	12.899988	12.850000	12.790003	12.709986	12.629999	12.619989	12.730005	12.769983	12.689997	12.600000	12.519983	12.589991	12.869989	13.230005	13.510004	13.629999	13.540003	13.269983	12.920008	12.600000	12.379999	12.299982	12.369989	12.579981	12.850000	13.040003	13.129999	13.089991	NaN	NaN	NaN	NaN	NaN	NaN	NaN	NaN	15.859980	15.929987	15.890009	15.779993	15.600000	15.359980	15.059992	14.649988	NaN	NaN	NaN	NaN	NaN	12.059992	11.999994	NaN	NaN	NaN	NaN	NaN	NaN	NaN	NaN	NaN	NaN	NaN	NaN	NaN	NaN	NaN	NaN	NaN	NaN	NaN	NaN	NaN	NaN	NaN	NaN	NaN	NaN	NaN	NaN	NaN	NaN	NaN	NaN	NaN	NaN	NaN	NaN	NaN	NaN	NaN	NaN	NaN	NaN	NaN	NaN	NaN	NaN	NaN	NaN	NaN	NaN	NaN	11.409998	11.480005	11.559992	11.629999	11.700006	11.749994	11.790003	11.809992	11.820002	11.839991	11.869989	11.909998	11.959986	12.019983	12.059992	12.070002	12.059992	12.029993	11.969995	11.909998	11.850000	11.779993	11.709986	11.640009	11.570002	11.499994	11.429987	11.379999	11.339991
15.640009	15.350000	15.390009	15.629999	15.859980	15.899988	15.589991	15.079981	14.379999	13.779993	13.570002	13.540003	13.670008	13.929987	14.140009	14.209986	14.140009	14.059992	14.089991	14.219995	14.390009	14.510004	14.559992	14.640009	14.920008	15.429987	16.049982	16.540003	16.730005	16.820002	16.899988	16.980005	17.010004	16.969995	16.890009	16.790003	16.709986	16.700006	16.769983	16.869989	16.950006	16.969995	16.929987	16.790003	16.540003	16.219995	NaN	NaN	NaN	NaN	NaN	15.309992	15.239985	15.159998	15.119989	15.140009	15.200006	15.290003	15.439997	15.649988	15.779993	15.640009	15.209986	14.679987	14.309992	14.189997	14.269983	14.469995	14.700006	14.920008	15.079981	15.149988	15.209986	NaN	NaN	NaN	NaN	NaN	NaN	NaN	14.159998	14.459986	14.640009	14.689997	14.679987	14.700006	14.769983	14.779993	14.600000	14.239985	13.790003	13.350000	12.999994	12.799982	12.769983	12.859980	12.959986	12.959986	12.829981	12.640009	12.489985	12.510004	12.760004	13.129999	13.399988	13.480005	13.409998	13.299982	13.170008	13.049982	12.939997	12.850000	12.749994	12.649988	12.549982	12.589991	12.600000	12.600000	12.640009	12.589991	12.589991	12.749994	13.040003	13.309992	13.429987	13.390009	13.189997	12.929987	12.700006	12.519983	12.450006	12.540003	12.779993	13.100000	13.299982	13.350000	13.230005	NaN	NaN	NaN	NaN	NaN	NaN	NaN	NaN	NaN	15.950006	15.929987	15.829981	15.679987	15.450006	15.200006	NaN	NaN	NaN	NaN	NaN	NaN	12.029993	11.999994	NaN	NaN	NaN	NaN	NaN	NaN	NaN	NaN	NaN	NaN	NaN	NaN	NaN	NaN	NaN	NaN	NaN	NaN	NaN	NaN	NaN	NaN	NaN	NaN	NaN	NaN	NaN	NaN	NaN	NaN	NaN	NaN	NaN	NaN	NaN	NaN	NaN	NaN	NaN	NaN	NaN	NaN	NaN	NaN	NaN	NaN	NaN	NaN	NaN	NaN	NaN	11.320002	11.399988	11.480005	11.549982	11.619989	11.679987	11.719995	11.749994	11.790003	11.829981	11.869989	11.929987	11.989985	12.049982	12.089991	12.109980	12.100000	12.059992	11.999994	11.920008	11.850000	11.769983	11.700006	11.629999	11.549982	11.469995	11.399988	11.350000	11.309992
15.959986	15.589991	15.549982	15.739985	15.950006	15.969995	15.709986	NaN	NaN	NaN	13.540003	13.429987	13.549982	13.809992	14.040003	14.159998	14.159998	14.109980	14.129999	14.209986	14.339991	14.439997	14.499994	14.609980	14.920008	15.439997	16.049982	16.559992	16.739985	16.820002	16.899988	16.959986	16.989985	16.969995	16.909998	16.829981	16.760004	16.739985	16.779993	16.869989	16.929987	16.959986	16.899988	16.760004	16.529993	16.239985	16.010004	NaN	NaN	NaN	NaN	NaN	NaN	15.079981	15.059992	15.079981	15.140009	15.200006	15.299982	15.469995	15.589991	15.439997	15.010004	14.510004	14.219995	14.170008	14.269983	14.469995	14.730005	14.989985	15.209986	15.369989	15.549982	15.829981	NaN	NaN	NaN	NaN	NaN	NaN	NaN	14.600000	14.790003	14.829981	14.779993	14.779993	14.869989	14.959986	14.899988	14.640009	14.219995	13.730005	13.299982	13.040003	13.019983	13.149988	13.290003	13.299982	13.159998	12.920008	12.709986	12.679987	12.899988	13.239985	13.499994	13.570002	13.519983	13.429987	13.329981	13.200006	13.040003	12.909998	12.799982	12.700006	12.640009	12.640009	12.659998	12.659998	12.700006	12.659998	12.609980	12.649988	NaN	13.179987	13.309992	13.299982	13.159998	12.989985	12.829981	12.670008	12.600000	12.679987	12.920008	13.239985	13.459986	13.499994	NaN	NaN	NaN	NaN	NaN	NaN	NaN	NaN	NaN	NaN	NaN	15.909998	15.790003	15.670008	15.499994	15.309992	NaN	NaN	NaN	NaN	NaN	NaN	12.010004	11.989985	NaN	NaN	NaN	NaN	NaN	NaN	NaN	NaN	NaN	NaN	NaN	NaN	NaN	NaN	NaN	NaN	NaN	NaN	NaN	NaN	NaN	NaN	NaN	NaN	NaN	NaN	NaN	NaN	NaN	NaN	NaN	NaN	NaN	NaN	NaN	NaN	NaN	NaN	NaN	NaN	NaN	NaN	NaN	NaN	NaN	NaN	NaN	NaN	10.950006	11.019983	NaN	11.260004	11.339991	11.409998	11.480005	11.540003	11.600000	11.649988	11.700006	11.749994	11.809992	11.869989	11.939997	12.010004	12.079981	12.129999	12.149988	12.140009	12.089991	12.019983	11.939997	11.850000	11.769983	11.689997	11.609980	11.519983	11.439997	11.369989	11.320002	11.279993
16.260004	15.809992	15.700006	15.839991	16.010004	16.010004	15.799982	NaN	NaN	NaN	NaN	13.409998	13.510004	13.739985	13.969995	14.119989	14.179987	14.170008	14.159998	14.200006	14.290003	14.379999	14.469995	14.649988	15.040003	15.579981	16.159998	16.609980	16.769983	16.829981	16.899988	16.950006	16.980005	16.969995	16.929987	16.869989	16.809992	16.769983	16.790003	16.859980	16.920008	16.939997	16.890009	16.749994	16.529993	16.279993	16.049982	NaN	NaN	NaN	NaN	NaN	NaN	15.029993	15.010004	15.049982	15.089991	15.129999	15.179987	15.299982	15.379999	15.239985	14.839991	14.420008	14.200006	14.179987	14.290003	14.489985	14.749994	15.029993	15.279993	15.510004	15.760004	16.079981	NaN	NaN	NaN	NaN	NaN	NaN	NaN	14.700006	14.939997	14.969995	14.909998	14.890009	14.980005	15.140009	15.230005	15.109980	14.760004	14.290003	13.839991	13.559992	13.510004	13.609980	NaN	13.709986	13.540003	13.290003	13.119989	13.119989	13.329981	13.589991	13.730005	13.709986	13.609980	13.540003	13.480005	13.350000	13.149988	12.969995	12.829981	12.739985	12.679987	12.670008	12.709986	12.749994	12.760004	12.730005	12.679987	12.709986	NaN	13.170008	13.230005	13.239985	13.170008	13.100000	12.999994	12.859980	12.760004	12.799982	13.040003	13.379999	13.600000	13.600000	NaN	NaN	NaN	NaN	NaN	NaN	NaN	NaN	NaN	NaN	NaN	NaN	15.739985	15.649988	15.559992	15.390009	NaN	NaN	NaN	NaN	NaN	11.989985	11.989985	11.989985	NaN	NaN	NaN	NaN	NaN	NaN	NaN	NaN	NaN	NaN	NaN	NaN	NaN	NaN	NaN	NaN	NaN	NaN	NaN	NaN	NaN	NaN	NaN	NaN	NaN	NaN	NaN	NaN	NaN	NaN	NaN	NaN	NaN	NaN	NaN	NaN	NaN	NaN	NaN	NaN	NaN	NaN	NaN	NaN	NaN	NaN	NaN	NaN	10.950006	11.019983	11.109980	11.200006	11.269983	11.339991	11.409998	11.469995	11.529993	11.589991	11.649988	11.719995	11.790003	11.869989	11.950006	12.029993	12.109980	12.170008	12.189997	12.170008	12.119989	12.040003	11.950006	11.850000	11.760004	11.670008	11.579981	11.489985	11.409998	11.339991	11.279993	11.249994
NaN	16.010004	15.839991	15.899988	15.999994	15.969995	15.799982	NaN	NaN	NaN	NaN	13.420008	13.499994	13.700006	13.929987	14.109980	14.209986	14.239985	14.219995	14.209986	14.260004	14.339991	14.459986	14.709986	15.170008	15.749994	16.299982	16.700006	16.820002	16.859980	16.920008	16.959986	16.980005	16.959986	16.929987	16.890009	16.839991	16.799982	16.799982	16.850000	16.909998	16.929987	16.890009	16.760004	16.570002	16.369989	NaN	NaN	NaN	NaN	NaN	NaN	NaN	NaN	14.999994	15.040003	15.079981	15.079981	15.079981	15.149988	15.179987	15.049982	14.700006	14.369989	14.219995	14.230005	14.339991	14.510004	14.730005	15.010004	15.299982	15.589991	15.929987	16.299982	16.559992	NaN	NaN	NaN	NaN	NaN	NaN	NaN	15.070002	15.119989	15.049982	15.010004	15.109980	15.339991	15.549982	15.570002	15.309992	14.859980	14.390009	14.089991	14.040003	14.159998	NaN	14.260004	14.079981	13.839991	13.670008	13.659998	13.809992	13.959986	13.989985	13.869989	13.679987	13.600000	13.570002	13.469995	13.249994	13.019983	12.859980	12.760004	12.700006	12.679987	12.719995	12.769983	12.799982	12.799982	12.760004	12.769983	NaN	NaN	13.239985	13.260004	13.209986	13.249994	13.189997	13.040003	12.899988	12.899988	13.129999	13.459986	13.649988	13.640009	NaN	NaN	NaN	NaN	NaN	NaN	NaN	NaN	NaN	NaN	NaN	NaN	NaN	15.589991	NaN	NaN	NaN	NaN	NaN	NaN	NaN	11.980005	11.980005	NaN	NaN	NaN	NaN	NaN	NaN	NaN	NaN	NaN	NaN	NaN	NaN	NaN	NaN	NaN	NaN	NaN	NaN	NaN	NaN	NaN	NaN	NaN	NaN	NaN	NaN	NaN	NaN	NaN	NaN	NaN	NaN	NaN	NaN	NaN	NaN	NaN	NaN	NaN	NaN	NaN	NaN	NaN	NaN	NaN	NaN	NaN	NaN	NaN	NaN	11.019983	11.089991	11.170008	11.230005	11.290003	11.339991	11.399988	11.459986	11.529993	11.600000	11.689997	11.779993	11.869989	11.959986	12.049982	12.129999	12.189997	12.219995	12.200006	12.149988	12.059992	11.959986	11.850000	11.749994	11.659998	11.559992	11.459986	11.369989	11.299982	11.249994	11.219995
NaN	16.129999	15.929987	15.929987	15.969995	15.920008	15.769983	NaN	NaN	NaN	NaN	13.540003	13.600000	13.749994	13.929987	14.109980	14.249994	14.309992	14.279993	14.219995	14.230005	14.309992	14.459986	14.799982	15.339991	15.939997	16.469995	16.779993	16.859980	16.879999	16.939997	16.980005	16.969995	16.950006	16.929987	16.899988	16.859980	16.820002	16.809992	16.850000	16.899988	16.929987	16.890009	16.769983	16.609980	16.450006	NaN	NaN	NaN	NaN	NaN	NaN	NaN	NaN	14.999994	15.040003	15.059992	15.029993	14.989985	14.999994	14.989985	14.879999	14.619989	14.350000	14.249994	14.279993	14.379999	14.529993	14.719995	14.969995	15.279993	15.629999	16.029993	16.439997	16.700006	NaN	NaN	NaN	NaN	NaN	NaN	NaN	15.200006	15.290003	15.230005	15.179987	15.269983	15.519983	15.820002	15.989985	15.859980	15.439997	14.980005	14.700006	14.679987	14.809992	NaN	14.839991	14.629999	14.399988	14.279993	14.290003	14.379999	14.420008	14.290003	14.019983	13.700006	13.649988	13.640009	13.570002	13.329981	13.070002	12.899988	12.790003	12.719995	12.689997	12.719995	12.779993	12.850000	12.869989	12.859980	12.869989	NaN	NaN	NaN	13.379999	13.290003	13.409998	13.390009	13.239985	13.059992	13.010004	13.219995	13.519983	13.689997	13.670008	NaN	NaN	NaN	NaN	NaN	NaN	NaN	NaN	NaN	NaN	NaN	NaN	NaN	NaN	NaN	NaN	NaN	NaN	NaN	NaN	NaN	11.959986	11.969995	NaN	NaN	NaN	NaN	NaN	NaN	NaN	NaN	NaN	NaN	NaN	NaN	NaN	NaN	NaN	NaN	NaN	NaN	NaN	NaN	NaN	NaN	NaN	NaN	NaN	NaN	NaN	NaN	NaN	NaN	NaN	NaN	NaN	NaN	NaN	NaN	NaN	NaN	NaN	NaN	NaN	NaN	NaN	NaN	NaN	NaN	NaN	NaN	NaN	NaN	NaN	NaN	11.140009	11.189997	11.239985	11.290003	11.339991	11.390009	11.469995	11.549982	11.649988	11.760004	11.859980	11.959986	12.049982	12.140009	12.209986	12.230005	12.209986	12.159998	12.070002	11.959986	11.850000	11.739985	11.640009	11.529993	11.420008	11.329981	11.260004	11.209986	11.189997
NaN	16.200006	15.969995	15.929987	NaN	15.839991	15.700006	15.540003	NaN	NaN	NaN	13.640009	13.700006	13.799982	13.950006	14.119989	14.279993	14.359980	14.329981	14.249994	14.249994	14.339991	14.510004	14.899988	15.469995	16.089991	16.589991	16.850000	16.899988	16.909998	16.969995	16.999994	16.980005	16.939997	16.909998	16.899988	16.869989	16.839991	16.829981	16.850000	16.899988	16.929987	16.890009	16.769983	16.619989	16.459986	NaN	NaN	NaN	NaN	NaN	NaN	NaN	NaN	NaN	NaN	NaN	NaN	NaN	14.899988	14.879999	14.779993	14.570002	14.350000	14.279993	14.339991	14.439997	14.559992	14.719995	14.959986	15.269983	15.659998	16.119989	16.549982	16.799982	NaN	NaN	NaN	NaN	NaN	NaN	NaN	15.339991	15.459986	15.420008	15.359980	15.429987	15.689997	16.019983	16.230005	16.170008	15.829981	15.439997	15.230005	15.279993	15.469995	NaN	NaN	15.179987	14.920008	14.820002	14.839991	14.890009	14.820002	NaN	NaN	NaN	13.670008	13.679987	13.600000	13.359980	13.100000	12.929987	12.820002	12.730005	12.689997	12.709986	12.790003	12.879999	12.939997	12.939997	12.969995	NaN	NaN	NaN	NaN	NaN	13.570002	13.559992	13.399988	13.209986	13.119989	13.290003	13.540003	NaN	NaN	NaN	NaN	NaN	NaN	NaN	NaN	NaN	NaN	NaN	NaN	NaN	NaN	NaN	NaN	NaN	NaN	NaN	NaN	NaN	NaN	NaN	11.959986	11.959986	NaN	NaN	NaN	NaN	NaN	NaN	NaN	NaN	NaN	NaN	NaN	NaN	NaN	NaN	NaN	NaN	NaN	NaN	NaN	NaN	NaN	NaN	NaN	NaN	NaN	NaN	NaN	NaN	NaN	NaN	NaN	NaN	NaN	NaN	NaN	NaN	NaN	NaN	NaN	NaN	NaN	NaN	NaN	NaN	NaN	NaN	NaN	NaN	NaN	NaN	NaN	NaN	11.119989	11.159998	11.200006	11.230005	11.279993	11.329981	11.409998	11.499994	11.609980	11.730005	11.839991	11.950006	12.049982	12.129999	12.200006	12.230005	12.219995	12.159998	12.070002	11.950006	11.839991	11.730005	11.619989	11.499994	11.390009	11.290003	11.219995	11.170008	11.149988
NaN	16.170008	15.950006	15.890009	15.839991	15.760004	15.629999	15.510004	NaN	NaN	NaN	13.719995	13.779993	13.850000	13.959986	14.129999	14.299982	14.399988	14.390009	14.309992	14.299982	14.390009	14.579981	14.989985	15.579981	16.179987	16.619989	16.839991	16.869989	16.899988	16.969995	17.010004	16.980005	16.920008	16.890009	16.890009	16.879999	16.869989	16.850000	16.869989	16.909998	16.929987	16.879999	16.739985	16.579981	16.420008	16.249994	NaN	NaN	NaN	NaN	NaN	NaN	NaN	NaN	NaN	NaN	NaN	NaN	14.820002	14.809992	14.739985	14.559992	14.369989	14.320002	14.390009	14.499994	14.609980	14.749994	14.969995	15.279993	15.689997	16.179987	16.619989	16.829981	NaN	NaN	NaN	NaN	NaN	NaN	NaN	15.499994	15.640009	15.619989	15.570002	15.619989	15.839991	16.170008	16.409998	16.420008	16.179987	15.850000	15.700006	15.820002	16.040003	16.140009	NaN	15.619989	15.350000	15.309992	15.369989	15.350000	15.170008	NaN	NaN	NaN	13.709986	13.719995	13.629999	13.369989	13.119989	12.959986	12.850000	12.760004	12.700006	12.709986	12.799982	12.920008	12.999994	13.029993	13.109980	13.290003	NaN	NaN	NaN	NaN	13.689997	13.700006	13.549982	13.350000	13.260004	13.399988	13.619989	NaN	NaN	NaN	NaN	NaN	NaN	NaN	NaN	NaN	NaN	NaN	NaN	NaN	NaN	NaN	NaN	NaN	NaN	NaN	NaN	NaN	NaN	NaN	NaN	NaN	NaN	NaN	NaN	NaN	NaN	NaN	NaN	NaN	NaN	NaN	NaN	NaN	NaN	NaN	NaN	NaN	NaN	NaN	NaN	NaN	NaN	NaN	NaN	NaN	NaN	NaN	NaN	NaN	NaN	NaN	NaN	NaN	NaN	NaN	NaN	NaN	NaN	NaN	NaN	NaN	NaN	NaN	NaN	NaN	NaN	NaN	NaN	NaN	NaN	10.989985	11.040003	11.079981	11.109980	11.140009	11.159998	11.189997	11.230005	11.279993	11.359980	11.459986	11.570002	11.700006	11.809992	11.920008	12.019983	12.109980	12.179987	12.200006	12.189997	12.140009	12.049982	11.939997	11.829981	11.709986	11.589991	11.469995	11.350000	11.249994	11.179987	11.129999	11.119989
NaN	16.119989	15.909998	15.829981	NaN	15.679987	15.579981	15.480005	NaN	NaN	NaN	NaN	13.839991	13.869989	13.959986	14.129999	14.329981	14.450006	14.450006	14.390009	14.390009	14.510004	14.670008	15.029993	15.559992	16.119989	16.529993	16.739985	16.809992	16.869989	16.959986	17.010004	16.969995	16.899988	16.869989	16.879999	16.899988	16.899988	16.890009	16.890009	16.909998	16.929987	16.859980	16.700006	16.499994	16.320002	16.149988	NaN	NaN	NaN	NaN	NaN	NaN	NaN	NaN	NaN	NaN	NaN	NaN	14.829981	14.850000	14.769983	14.589991	14.409998	14.359980	14.439997	14.570002	14.679987	14.820002	15.040003	15.350000	15.749994	16.230005	16.640009	16.829981	16.739985	NaN	NaN	NaN	NaN	NaN	NaN	NaN	15.769983	15.799982	15.769983	15.809992	15.989985	16.279993	16.510004	16.549982	16.359980	16.119989	16.070002	16.279993	16.559992	16.670008	16.489985	NaN	15.589991	15.559992	15.619989	15.579981	NaN	NaN	NaN	NaN	13.739985	13.739985	13.619989	13.350000	13.129999	12.999994	12.879999	12.779993	12.709986	12.730005	12.829981	12.950006	13.029993	13.119989	13.279993	13.519983	13.709986	NaN	NaN	NaN	13.730005	13.739985	13.629999	13.469995	13.399988	13.510004	13.730005	NaN	13.909998	13.730005	13.540003	NaN	NaN	NaN	NaN	NaN	NaN	NaN	NaN	NaN	NaN	NaN	NaN	NaN	NaN	NaN	NaN	NaN	NaN	NaN	NaN	NaN	NaN	NaN	NaN	NaN	NaN	NaN	NaN	NaN	NaN	NaN	NaN	NaN	NaN	NaN	NaN	NaN	NaN	NaN	NaN	NaN	NaN	NaN	NaN	NaN	NaN	NaN	NaN	NaN	NaN	NaN	11.480005	NaN	11.519983	NaN	NaN	NaN	NaN	NaN	NaN	NaN	NaN	NaN	NaN	NaN	NaN	NaN	NaN	NaN	NaN	10.989985	11.040003	11.070002	11.100000	11.119989	11.140009	11.159998	11.179987	11.230005	11.309992	11.409998	11.529993	11.659998	11.779993	11.890009	11.980005	12.049982	12.109980	12.149988	12.149988	12.109980	12.019983	11.920008	11.809992	11.689997	11.570002	11.429987	11.309992	11.209986	11.140009	11.089991	11.079981
NaN	16.010004	15.839991	15.769983	NaN	15.619989	15.529993	NaN	NaN	NaN	NaN	NaN	13.869989	13.890009	13.969995	14.159998	14.369989	14.519983	14.540003	14.489985	14.510004	14.619989	14.749994	15.029993	15.489985	15.989985	16.350000	16.529993	16.640009	16.749994	16.890009	16.969995	16.950006	16.879999	16.839991	16.869989	16.920008	16.939997	16.929987	16.920008	16.920008	16.920008	16.859980	16.700006	16.489985	16.290003	16.100000	NaN	NaN	NaN	NaN	NaN	NaN	NaN	NaN	NaN	NaN	NaN	NaN	14.850000	14.899988	14.829981	14.640009	14.450006	14.390009	14.480005	14.629999	14.760004	14.920008	15.140009	15.429987	15.809992	16.260004	16.629999	16.790003	NaN	NaN	NaN	NaN	NaN	NaN	NaN	NaN	15.899988	15.969995	15.959986	15.989985	16.149988	16.399988	16.640009	16.700006	16.559992	16.399988	16.409998	16.659998	16.959986	17.049982	16.820002	NaN	15.679987	15.709986	15.799982	15.749994	NaN	NaN	NaN	NaN	13.809992	13.760004	13.600000	13.329981	13.140009	13.029993	12.920008	12.829981	12.760004	12.779993	12.879999	12.989985	13.079981	13.209986	13.480005	13.790003	13.989985	14.010004	13.920008	13.779993	13.749994	13.760004	13.679987	13.559992	13.529993	13.689997	13.920008	NaN	13.999994	13.850000	13.640009	NaN	NaN	NaN	NaN	NaN	NaN	NaN	NaN	NaN	NaN	NaN	NaN	NaN	NaN	NaN	NaN	NaN	NaN	NaN	NaN	NaN	NaN	NaN	NaN	NaN	NaN	NaN	NaN	NaN	NaN	NaN	NaN	NaN	NaN	NaN	NaN	NaN	NaN	NaN	NaN	NaN	NaN	NaN	NaN	NaN	NaN	NaN	NaN	NaN	NaN	NaN	11.480005	NaN	11.529993	11.570002	NaN	NaN	NaN	NaN	NaN	NaN	NaN	NaN	NaN	NaN	NaN	NaN	NaN	NaN	NaN	NaN	11.049982	11.079981	11.100000	11.109980	11.119989	11.129999	11.159998	11.200006	11.269983	11.369989	11.489985	11.619989	11.730005	11.829981	11.909998	11.969995	12.029993	12.070002	12.070002	12.040003	11.969995	11.879999	11.779993	11.670008	11.540003	11.399988	11.269983	11.170008	11.100000	11.049982	11.049982
NaN	15.920008	15.799982	15.719995	NaN	15.559992	15.499994	NaN	NaN	NaN	NaN	NaN	13.929987	13.929987	14.010004	14.209986	14.439997	14.600000	14.629999	14.609980	14.629999	14.719995	14.809992	14.920008	15.260004	15.689997	16.040003	16.249994	16.420008	16.609980	16.799982	16.929987	16.920008	16.850000	16.820002	16.859980	16.939997	16.969995	16.959986	16.939997	16.929987	16.929987	16.879999	16.730005	16.499994	16.269983	16.070002	NaN	NaN	NaN	NaN	NaN	NaN	NaN	NaN	NaN	NaN	NaN	NaN	14.879999	14.959986	14.890009	14.689997	14.480005	14.420008	14.519983	14.689997	14.850000	15.029993	15.260004	15.540003	15.869989	16.239985	16.540003	NaN	NaN	NaN	NaN	NaN	NaN	NaN	NaN	NaN	15.959986	16.059992	16.100000	16.159998	16.299982	16.529993	16.779993	16.890009	16.790003	16.659998	16.709986	16.980005	17.299982	17.369989	17.119989	NaN	NaN	NaN	15.779993	15.719995	NaN	NaN	NaN	NaN	13.869989	13.769983	13.570002	13.309992	13.149988	13.059992	12.969995	12.879999	12.820002	12.839991	12.939997	13.040003	13.149988	13.379999	13.730005	14.079981	14.279993	14.269983	14.089991	13.859980	13.749994	13.719995	13.679987	13.640009	13.679987	13.879999	14.129999	14.239985	14.230005	14.059992	NaN	NaN	NaN	NaN	NaN	NaN	NaN	NaN	NaN	NaN	NaN	NaN	NaN	NaN	NaN	NaN	NaN	NaN	NaN	NaN	NaN	NaN	NaN	NaN	NaN	NaN	NaN	NaN	NaN	NaN	NaN	NaN	NaN	NaN	NaN	NaN	NaN	NaN	NaN	NaN	NaN	NaN	NaN	NaN	NaN	NaN	NaN	NaN	NaN	NaN	NaN	NaN	11.499994	NaN	11.549982	11.600000	11.659998	NaN	NaN	11.909998	11.920008	NaN	NaN	NaN	NaN	NaN	NaN	NaN	NaN	NaN	NaN	NaN	NaN	11.089991	11.100000	11.119989	11.119989	11.129999	11.140009	11.170008	11.239985	11.350000	11.459986	11.579981	11.679987	11.760004	11.820002	11.869989	11.920008	11.959986	11.980005	11.969995	11.920008	11.839991	11.739985	11.640009	11.510004	11.369989	11.239985	11.140009	11.059992	11.019983	11.019983
NaN	15.850000	15.760004	15.689997	NaN	15.529993	NaN	NaN	NaN	NaN	NaN	NaN	13.980005	13.969995	14.070002	14.279993	14.529993	14.689997	14.730005	14.689997	14.689997	14.739985	14.779993	14.779993	14.999994	15.369989	15.709986	15.950006	16.170008	16.429987	16.689997	16.859980	16.879999	16.820002	16.790003	16.850000	16.939997	16.999994	16.989985	16.959986	16.939997	16.939997	16.920008	16.799982	16.589991	16.350000	16.129999	NaN	NaN	NaN	NaN	NaN	NaN	NaN	NaN	NaN	NaN	NaN	NaN	14.899988	14.980005	14.929987	14.730005	14.510004	14.439997	14.540003	14.730005	14.920008	15.129999	15.369989	15.619989	15.899988	16.189997	16.420008	NaN	NaN	NaN	NaN	NaN	NaN	NaN	NaN	NaN	16.019983	16.140009	16.209986	16.299982	16.450006	16.679987	16.929987	17.079981	17.040003	16.950006	17.010004	17.260004	17.559992	17.579981	17.309992	NaN	NaN	NaN	15.769983	15.559992	NaN	NaN	NaN	NaN	13.939997	13.790003	13.540003	13.279993	13.149988	13.079981	13.029993	12.959986	12.920008	12.959986	13.049982	13.140009	13.260004	13.570002	13.989985	14.369989	14.579981	14.529993	14.290003	13.969995	13.760004	13.689997	13.679987	13.719995	13.850000	14.119989	14.390009	14.510004	14.469995	14.290003	NaN	NaN	NaN	NaN	NaN	NaN	NaN	NaN	NaN	NaN	NaN	NaN	NaN	NaN	NaN	NaN	NaN	NaN	NaN	NaN	NaN	NaN	NaN	NaN	NaN	NaN	NaN	NaN	NaN	NaN	NaN	NaN	NaN	NaN	NaN	NaN	NaN	NaN	NaN	NaN	NaN	NaN	NaN	NaN	NaN	NaN	NaN	NaN	NaN	NaN	NaN	NaN	11.510004	NaN	11.579981	11.640009	11.700006	NaN	NaN	11.950006	11.980005	NaN	NaN	NaN	NaN	NaN	NaN	NaN	NaN	NaN	NaN	NaN	11.079981	11.100000	11.119989	11.129999	11.129999	11.129999	11.140009	11.170008	11.239985	11.329981	11.429987	11.540003	11.619989	11.679987	11.719995	11.760004	11.809992	11.850000	11.879999	11.879999	11.839991	11.790003	11.709986	11.600000	11.480005	11.339991	11.209986	11.100000	11.029993	10.989985	10.989985
NaN	NaN	NaN	NaN	NaN	NaN	NaN	NaN	NaN	NaN	NaN	NaN	14.010004	14.010004	14.109980	14.339991	14.589991	14.749994	14.779993	14.739985	14.719995	14.719995	14.689997	14.609980	14.730005	15.059992	15.420008	15.719995	15.999994	16.290003	16.589991	16.799982	16.839991	16.779993	16.769983	16.839991	16.939997	16.999994	16.989985	16.950006	16.929987	16.939997	16.939997	16.859980	16.649988	16.409998	16.189997	15.969995	NaN	NaN	NaN	NaN	NaN	NaN	NaN	NaN	NaN	NaN	NaN	NaN	14.969995	14.920008	14.709986	14.499994	14.450006	14.570002	14.769983	14.980005	15.209986	15.469995	15.679987	15.890009	16.100000	16.269983	NaN	NaN	NaN	NaN	NaN	NaN	NaN	NaN	NaN	NaN	16.149988	16.269983	16.390009	16.559992	16.799982	17.079981	17.290003	17.339991	17.290003	17.309992	17.469995	17.659998	17.649988	17.409998	NaN	NaN	NaN	NaN	NaN	NaN	NaN	14.079981	14.070002	14.010004	13.809992	13.510004	13.249994	13.149988	13.109980	13.079981	13.040003	13.049982	13.100000	13.179987	13.269983	13.459986	13.809992	14.269983	14.670008	14.859980	14.769983	14.469995	14.079981	13.790003	13.670008	13.679987	13.790003	14.019983	14.350000	14.649988	14.779993	14.719995	14.529993	NaN	NaN	NaN	NaN	NaN	NaN	NaN	NaN	NaN	NaN	NaN	NaN	NaN	NaN	NaN	NaN	NaN	NaN	NaN	NaN	NaN	NaN	NaN	NaN	NaN	NaN	NaN	NaN	NaN	NaN	NaN	NaN	NaN	NaN	NaN	NaN	NaN	NaN	NaN	NaN	NaN	NaN	NaN	NaN	NaN	NaN	NaN	NaN	NaN	NaN	NaN	NaN	11.529993	11.559992	NaN	11.679987	11.760004	NaN	NaN	12.019983	12.049982	NaN	NaN	NaN	NaN	NaN	NaN	NaN	NaN	NaN	NaN	NaN	11.100000	11.119989	11.129999	11.140009	11.149988	11.149988	11.159998	11.179987	11.239985	11.320002	11.409998	11.489985	11.549982	11.589991	11.609980	11.640009	11.689997	11.730005	11.769983	11.779993	11.769983	11.730005	11.659998	11.570002	11.450006	11.309992	11.179987	11.079981	10.999994	10.959986	10.959986
NaN	NaN	NaN	NaN	NaN	NaN	NaN	NaN	NaN	NaN	NaN	NaN	NaN	14.019983	14.140009	14.379999	14.629999	14.769983	14.769983	14.700006	14.649988	14.609980	14.570002	14.499994	14.540003	14.839991	15.200006	15.540003	15.850000	16.179987	16.519983	16.739985	16.790003	16.749994	16.730005	16.809992	16.920008	16.980005	16.969995	16.929987	16.909998	16.929987	16.959986	16.899988	16.670008	16.369989	16.170008	15.939997	NaN	NaN	NaN	NaN	NaN	NaN	NaN	NaN	NaN	NaN	NaN	NaN	14.950006	14.909998	NaN	14.499994	14.469995	14.589991	14.799982	15.029993	15.279993	15.529993	15.730005	15.869989	16.010004	16.159998	NaN	NaN	NaN	NaN	NaN	NaN	NaN	NaN	NaN	NaN	NaN	16.309992	16.450006	16.619989	16.859980	17.129999	17.359980	17.469995	17.469995	17.510004	17.619989	17.719995	17.640009	17.369989	NaN	NaN	NaN	NaN	NaN	NaN	NaN	14.140009	14.170008	14.089991	13.859980	13.549982	13.269983	13.159998	13.140009	13.140009	13.140009	13.230005	13.320002	13.409998	13.499994	13.700006	14.070002	14.549982	14.959986	15.119989	14.980005	14.640009	14.209986	13.850000	13.679987	13.709986	13.890009	14.209986	14.589991	14.890009	14.989985	14.909998	NaN	NaN	NaN	NaN	NaN	NaN	NaN	NaN	NaN	NaN	NaN	NaN	NaN	NaN	NaN	NaN	NaN	NaN	NaN	NaN	NaN	NaN	NaN	NaN	NaN	NaN	NaN	NaN	NaN	NaN	NaN	NaN	NaN	NaN	NaN	NaN	NaN	NaN	NaN	NaN	NaN	NaN	NaN	NaN	NaN	NaN	NaN	NaN	NaN	NaN	NaN	NaN	NaN	11.549982	11.600000	11.659998	11.739985	11.839991	NaN	12.040003	12.100000	12.149988	NaN	NaN	NaN	NaN	NaN	NaN	NaN	NaN	NaN	NaN	NaN	NaN	11.140009	11.149988	11.170008	11.179987	11.179987	11.200006	11.219995	11.269983	11.329981	11.390009	11.450006	11.480005	11.499994	11.510004	11.529993	11.570002	11.619989	11.659998	11.689997	11.689997	11.670008	11.609980	11.529993	11.420008	11.290003	11.159998	11.059992	10.980005	10.939997	10.939997
NaN	NaN	NaN	NaN	NaN	NaN	NaN	NaN	NaN	NaN	NaN	NaN	NaN	13.980005	14.089991	14.320002	14.559992	14.700006	14.689997	14.619989	14.549982	14.510004	14.459986	14.409998	14.399988	14.709986	15.089991	15.469995	15.820002	16.149988	16.450006	16.659998	16.719995	16.689997	16.679987	16.769983	16.879999	16.939997	16.929987	16.899988	16.890009	16.909998	16.909998	16.820002	16.540003	16.219995	15.959986	NaN	NaN	NaN	NaN	NaN	NaN	NaN	NaN	NaN	NaN	NaN	NaN	NaN	NaN	NaN	NaN	14.489985	14.519983	14.659998	14.859980	15.089991	15.350000	15.609980	15.769983	15.850000	15.929987	NaN	NaN	NaN	NaN	NaN	NaN	NaN	NaN	NaN	NaN	NaN	NaN	NaN	16.459986	16.640009	16.869989	17.149988	17.399988	17.540003	17.540003	17.540003	17.609980	17.649988	17.529993	17.260004	NaN	NaN	NaN	NaN	NaN	14.049982	14.129999	14.219995	14.260004	14.179987	13.929987	13.589991	13.299982	13.170008	13.200006	13.260004	13.359980	13.489985	13.589991	13.670008	13.760004	13.980005	14.369989	14.839991	15.200006	15.290003	15.119989	14.779993	14.339991	13.939997	13.739985	13.760004	13.989985	14.369989	14.779993	15.079981	15.170008	15.070002	NaN	NaN	NaN	NaN	NaN	NaN	NaN	NaN	NaN	NaN	NaN	NaN	NaN	NaN	NaN	NaN	NaN	NaN	NaN	NaN	NaN	NaN	NaN	NaN	NaN	NaN	NaN	NaN	NaN	NaN	NaN	NaN	NaN	NaN	NaN	NaN	NaN	NaN	NaN	NaN	NaN	NaN	NaN	NaN	NaN	NaN	NaN	NaN	NaN	NaN	NaN	NaN	NaN	11.579981	11.640009	11.719995	11.809992	11.920008	NaN	12.140009	12.219995	NaN	NaN	NaN	NaN	NaN	NaN	NaN	NaN	NaN	NaN	NaN	NaN	NaN	11.159998	11.179987	11.200006	11.219995	11.239985	11.249994	11.269983	11.299982	11.339991	11.379999	11.409998	11.409998	11.399988	11.399988	11.420008	11.459986	11.510004	11.559992	11.600000	11.619989	11.609980	11.570002	11.499994	11.390009	11.260004	11.140009	11.040003	10.969995	10.929987	10.929987
NaN	NaN	NaN	NaN	NaN	NaN	NaN	NaN	NaN	NaN	NaN	NaN	NaN	13.939997	14.019983	14.249994	14.489985	14.600000	14.579981	14.499994	14.429987	14.399988	14.390009	14.399988	14.439997	14.689997	15.049982	15.420008	15.769983	16.089991	16.369989	16.570002	16.629999	16.600000	16.609980	16.709986	16.829981	16.899988	16.899988	16.869989	16.859980	16.869989	16.850000	16.700006	16.320002	15.929987	NaN	NaN	NaN	NaN	NaN	NaN	NaN	NaN	NaN	NaN	NaN	NaN	NaN	NaN	NaN	NaN	NaN	14.529993	14.589991	14.730005	14.920008	15.149988	15.420008	15.679987	15.839991	NaN	NaN	NaN	NaN	NaN	NaN	NaN	NaN	NaN	NaN	NaN	NaN	NaN	NaN	NaN	NaN	16.640009	16.850000	17.079981	17.299982	17.439997	17.489985	17.499994	17.570002	NaN	NaN	17.119989	NaN	NaN	NaN	NaN	NaN	14.070002	14.179987	14.309992	14.369989	14.279993	14.019983	13.679987	13.390009	13.269983	13.309992	13.429987	13.609980	13.799982	13.929987	14.019983	14.109980	14.320002	14.689997	15.109980	15.409998	15.420008	15.200006	14.890009	14.480005	14.089991	13.869989	13.869989	14.109980	14.519983	14.929987	15.179987	15.209986	15.109980	NaN	NaN	NaN	NaN	NaN	NaN	NaN	NaN	NaN	NaN	NaN	NaN	NaN	NaN	NaN	NaN	NaN	NaN	NaN	NaN	NaN	NaN	NaN	NaN	NaN	NaN	NaN	NaN	NaN	NaN	NaN	NaN	NaN	NaN	NaN	NaN	NaN	NaN	NaN	NaN	NaN	NaN	NaN	NaN	NaN	NaN	NaN	NaN	NaN	NaN	NaN	NaN	NaN	NaN	11.689997	11.790003	11.899988	12.019983	NaN	12.260004	12.350000	12.429987	12.499994	NaN	NaN	NaN	NaN	NaN	NaN	NaN	NaN	NaN	NaN	NaN	11.179987	11.200006	11.230005	11.260004	11.290003	11.320002	11.339991	11.350000	11.369989	11.369989	11.359980	11.350000	11.320002	11.309992	11.329981	11.369989	11.420008	11.480005	11.529993	11.549982	11.549982	11.519983	11.459986	11.369989	11.249994	11.129999	11.029993	10.950006	10.909998	10.909998
NaN	NaN	NaN	NaN	NaN	NaN	NaN	NaN	NaN	NaN	NaN	NaN	NaN	NaN	13.939997	14.170008	14.420008	14.529993	14.499994	14.420008	14.359980	14.339991	14.350000	14.399988	14.499994	14.709986	15.040003	15.379999	15.709986	15.989985	16.219995	16.379999	16.439997	16.459986	16.519983	16.649988	16.779993	16.859980	16.869989	16.850000	16.839991	16.839991	16.760004	16.489985	16.059992	15.629999	NaN	NaN	NaN	NaN	NaN	NaN	NaN	NaN	NaN	NaN	NaN	NaN	NaN	NaN	NaN	NaN	NaN	14.600000	14.700006	14.839991	15.029993	15.249994	15.510004	15.779993	15.939997	NaN	NaN	NaN	NaN	NaN	NaN	NaN	NaN	NaN	NaN	NaN	NaN	NaN	NaN	NaN	NaN	NaN	NaN	16.989985	17.179987	NaN	NaN	17.420008	NaN	NaN	NaN	NaN	NaN	NaN	NaN	NaN	NaN	NaN	14.249994	14.399988	14.469995	14.379999	14.109980	13.779993	13.510004	13.409998	13.499994	13.700006	13.950006	14.159998	14.299982	14.369989	14.469995	14.670008	15.010004	15.359980	15.529993	15.450006	15.249994	15.010004	14.649988	14.260004	14.029993	14.029993	14.269983	14.640009	15.010004	15.219995	15.219995	15.140009	NaN	NaN	NaN	NaN	NaN	NaN	NaN	NaN	NaN	NaN	NaN	NaN	NaN	NaN	NaN	NaN	NaN	NaN	NaN	NaN	NaN	NaN	NaN	NaN	NaN	NaN	NaN	NaN	NaN	NaN	NaN	NaN	NaN	NaN	NaN	NaN	NaN	NaN	NaN	NaN	NaN	NaN	NaN	NaN	NaN	NaN	NaN	NaN	NaN	NaN	NaN	NaN	NaN	NaN	NaN	11.869989	11.989985	12.129999	12.279993	12.409998	12.519983	12.600000	12.659998	NaN	NaN	NaN	NaN	NaN	NaN	NaN	NaN	NaN	NaN	NaN	NaN	11.230005	11.269983	11.320002	11.359980	11.390009	11.409998	11.409998	11.399988	11.379999	11.329981	11.279993	11.239985	11.230005	11.239985	11.290003	11.339991	11.399988	11.459986	11.489985	11.510004	11.489985	11.429987	11.339991	11.230005	11.119989	11.019983	10.950006	10.909998	10.899988
NaN	NaN	NaN	NaN	NaN	NaN	NaN	NaN	NaN	NaN	NaN	NaN	NaN	13.950006	13.989985	14.189997	14.409998	14.499994	14.439997	14.350000	14.299982	14.299982	14.339991	14.409998	14.540003	14.730005	14.969995	15.260004	15.549982	15.809992	16.019983	16.159998	16.230005	16.290003	16.399988	16.570002	16.730005	16.820002	16.850000	16.829981	16.829981	16.790003	16.619989	16.269983	15.809992	15.359980	NaN	NaN	NaN	NaN	NaN	NaN	NaN	NaN	NaN	NaN	NaN	NaN	NaN	NaN	NaN	NaN	NaN	14.709986	14.809992	14.959986	15.129999	15.339991	15.609980	15.890009	16.070002	16.170008	NaN	NaN	NaN	NaN	NaN	NaN	NaN	NaN	NaN	NaN	NaN	NaN	NaN	NaN	NaN	NaN	NaN	16.890009	17.049982	NaN	NaN	NaN	NaN	NaN	NaN	NaN	NaN	NaN	NaN	NaN	NaN	NaN	14.329981	14.499994	14.559992	14.469995	14.209986	13.890009	13.670008	13.619989	13.749994	14.010004	14.299982	14.540003	14.679987	14.749994	14.829981	15.010004	15.290003	15.549982	15.600000	15.469995	15.290003	15.129999	14.859980	14.529993	14.299982	14.269983	14.450006	14.769983	15.070002	15.209986	15.189997	15.129999	NaN	NaN	NaN	NaN	NaN	NaN	NaN	NaN	NaN	NaN	NaN	NaN	NaN	NaN	NaN	NaN	NaN	NaN	NaN	NaN	NaN	NaN	NaN	NaN	NaN	NaN	NaN	NaN	NaN	NaN	NaN	NaN	NaN	NaN	NaN	NaN	NaN	NaN	NaN	NaN	NaN	NaN	NaN	NaN	NaN	NaN	NaN	NaN	NaN	NaN	NaN	NaN	NaN	NaN	NaN	11.969995	12.109980	12.269983	NaN	12.579981	12.700006	12.790003	12.850000	12.899988	NaN	NaN	NaN	NaN	NaN	NaN	NaN	NaN	NaN	NaN	NaN	11.249994	11.299982	11.369989	11.429987	11.469995	11.489985	11.480005	11.439997	11.379999	11.299982	11.219995	11.170008	11.159998	11.170008	11.219995	11.269983	11.339991	11.399988	11.450006	11.469995	11.450006	11.409998	11.320002	11.219995	11.109980	11.010004	10.939997	10.899988	10.890009
[truncated: 41,427,381 more chars]
